# Supplementary material for: Lack of associations of microRNAs with severe NAFLD in people living with HIV: discovery case-control study
Source: Front Endocrinol (Lausanne). 2023 Sep 22;14:1230046. doi: 10.3389/fendo.2023.1230046 (PMC10556652; doi:10.3389/fendo.2023.1230046)
Supplement: Supplementary file 1 [file Table_1.xlsx]

## Sheet: Data
Sample Name	165-EHep01_1	165-EHep02_1	165-EHep03_1	165-EHep04_1	165-EHep05_1	165-EHep06_1	165-EHep07_1	165-EHep08_1	165-EHep09_1	165-EHep10_1	165-EHep11_1	165-EHep12_1	165-EHep13_1	165-EHep14_1	165-EHep15_1	165-EHep16_1	165-EHep17_1	165-EHep18_1	165-EHep19_1	165-EHep20_1	165-EHep21_1	165-EHep22_1	165-EHep23_1	165-EHep24_1	166-EHep25_1	166-EHep26_1	166-EHep27_1	166-EHep28_1	166-EHep29_1	166-EHep30_1	166-EHep31_1	166-EHep32_1	166-RNAb 1_1	166-EHep33_1	166-RNAb 2_1	166-EHep34_1	166-RNAb 3_1	166-EHep35_1	166-EHep36_1	166-EHep37_1	166-EHep38_1	166-EHep39_1	166-EHep40_1	166-EHep41_1	166-EHep42_1	166-EHep43_1	166-EHep44_1	166-EHep45_1
Total Counts	3405560	3959293	5199992	4084970	3340714	3727114	4456431	4598731	4938248	4841207	5663366	3993124	3718607	3175533	4155366	7899694	8599741	3721629	5906530	4175716	3497539	5124801	4271105	3992119	3486697	3856661	12252012	2594346	4420805	4297838	3713828	3317423	9100456	4676677	11353186	3643373	4656350	3158962	2970293	2933321	2798999	3445245	16082398	4788766	2375151	2658532	3499922	2745421
NEG_CTRL_ANT1	28	11	2529	7	208	428	939	129	69	129	50	57	15	5	253	860	9	31	38	11	15	102	67	23	11	8	22	99	10	487	110	39	4	37	0	61	2	27	39	3	43	29	36	121	37	856	1	10
NEG_CTRL_ANT2	67	25	2191	43	227	387	812	84	72	144	74	54	18	28	208	911	89	12	26	44	38	114	57	27	27	64	60	132	13	626	157	25	6	28	0	45	1	40	0	26	59	14	46	121	50	1036	21	24
NEG_CTRL_ANT3	98	18	2813	5	312	631	1036	137	78	170	88	73	57	54	360	1048	89	30	13	25	75	146	110	29	26	45	24	105	18	740	46	65	4	18	17	114	3	45	4	8	48	68	46	227	76	1103	41	8
NEG_CTRL_ANT4	51	22	2278	19	325	569	732	91	102	200	44	28	51	33	144	814	103	11	36	5	46	150	48	24	8	60	30	80	42	730	46	42	12	45	1	31	0	31	2	6	29	40	152	61	21	826	33	14
NEG_CTRL_ANT5	7	3	1780	0	157	336	707	57	45	56	16	22	35	10	100	417	14	17	14	7	15	20	38	11	2	21	5	77	5	338	50	5	1	2	1	22	1	2	6	0	20	32	0	76	9	403	1	0
POS_CTRL_POS1	89355	106815	3580	218608	77705	100825	65579	88101	154535	267695	84529	94858	120432	48156	81216	243074	365977	66330	196308	82820	87144	185918	122768	52074	42932	79889	157387	69676	61869	101531	130114	86768	9783	108608	13694	83107	4701	76246	97965	54961	68785	70463	585461	166725	81130	50138	125337	86182
POS_CTRL_POS2	89355	106815	3580	218608	77705	100825	65579	88101	154535	267695	84529	94858	120432	48156	81216	243074	365977	66330	196308	82820	87144	185918	122768	52074	42932	79889	157387	69676	61869	101531	130114	86768	9783	108608	13694	83107	4701	76246	97965	54961	68785	70463	585461	166725	81130	50138	125337	86182
POS_CTRL_POS3	89355	106815	3580	218608	77705	100825	65579	88101	154535	267695	84529	94858	120432	48156	81216	243074	365977	66330	196308	82820	87144	185918	122768	52074	42932	79889	157387	69676	61869	101531	130114	86768	9783	108608	13694	83107	4701	76246	97965	54961	68785	70463	585461	166725	81130	50138	125337	86182
POS_CTRL_POS4	89355	106815	3580	218608	77705	100825	65579	88101	154535	267695	84529	94858	120432	48156	81216	243074	365977	66330	196308	82820	87144	185918	122768	52074	42932	79889	157387	69676	61869	101531	130114	86768	9783	108608	13694	83107	4701	76246	97965	54961	68785	70463	585461	166725	81130	50138	125337	86182
HK_ACTB	82	70	2137	62	270	397	751	84	31	146	97	74	79	75	203	630	117	72	100	121	66	138	68	55	36	40	106	114	33	569	102	21	1037	79	1321	34	452	37	30	29	52	72	335	204	40	682	38	30
HK_B2M	331	867	2023	354	652	613	879	257	658	528	667	621	770	570	466	1452	1570	626	970	922	531	864	527	283	379	827	1703	497	653	1064	247	290	1455	820	1855	105	701	307	367	327	223	581	5625	1269	457	971	794	643
HK_GAPDH	678	1435	2220	442	980	867	948	357	3002	2110	1980	1106	700	1973	1021	1918	4150	984	2175	1796	1923	1215	1197	221	799	918	3047	592	1184	1094	521	511	5381	932	8045	336	2735	685	375	169	677	1409	7843	2216	703	1456	983	326
HK_PPIA	387	1031	1785	160	648	746	764	112	2013	1024	1148	593	394	1321	796	1080	2474	696	1128	951	1043	569	954	199	573	814	1820	432	902	717	120	86	209	526	275	156	112	385	189	82	378	873	4216	1271	401	878	584	126
HK_RNU47	171	157	1928	10	242	231	770	68	338	159	159	115	78	252	236	811	296	90	122	209	124	105	183	120	251	169	279	126	200	379	60	64	15223	82	16692	33	5140	71	14	63	57	126	464	145	54	743	123	78
HK_RNU75	408	208	2340	47	368	1361	938	167	382	522	207	408	65	198	286	852	322	551	195	675	158	190	193	108	166	168	294	145	194	701	47	32	2472	261	3847	123	1282	92	136	175	242	118	588	256	205	566	305	34
HK_RNY3	5097	10897	1874	1879	5224	4855	3573	3981	16087	7784	7960	4850	3279	10884	7336	23022	23268	5023	8370	7497	7052	5343	8148	4096	7433	8291	13266	2516	9824	3373	2048	3341	26086	4377	27017	996	8099	3043	2425	3387	2672	5885	30113	6649	2782	3383	5103	4874
HK_RPL19	409	111	2027	64	409	1133	723	253	338	404	282	191	204	98	297	1233	257	235	255	248	185	217	229	39	152	189	217	140	82	1008	416	172	454	380	529	206	207	74	164	85	114	215	1327	340	189	1248	244	167
HK_RPL27	321	389	1115	74	281	554	582	138	527	305	286	222	130	355	293	616	949	230	296	297	220	207	282	119	245	349	561	128	341	437	113	196	431	213	716	84	228	181	133	93	172	250	1459	260	137	584	143	82
HK_RPS12	942	1969	1627	387	1155	1152	991	274	3107	1325	1730	959	669	2179	1540	3066	3308	789	1458	1336	1327	1226	1526	647	1858	1986	3230	625	2159	1191	346	218	738	842	1185	219	436	757	445	354	603	1321	5395	1590	605	1152	1012	584
HK_RPS20	79	29	1368	24	161	390	589	84	130	197	75	76	91	21	154	501	37	90	130	50	26	172	79	40	31	91	71	41	64	416	76	51	303	45	455	75	190	35	48	12	71	116	116	111	69	449	58	25
HK_SNORA66	1120	68	1555	3	504	480	947	30	209	220	156	889	121	604	437	617	168	776	242	233	632	181	118	66	556	152	99	90	73	469	87	96	1891	724	2618	56	973	91	351	252	612	93	748	262	128	493	138	249
HK_YWHAZ	265	444	1159	82	360	447	470	107	834	648	371	280	171	565	413	1051	930	256	321	292	451	146	468	260	460	462	663	178	482	458	185	58	1352	201	1982	97	762	121	149	129	172	242	1271	421	182	868	196	198
let-7a-2-3p	158	187	2325	64	332	631	885	135	321	282	130	68	100	177	270	1345	386	85	113	102	137	220	124	95	135	214	342	133	191	797	111	44	93	60	141	96	53	78	44	68	108	109	159	124	95	822	93	161
let-7a-3p	38	48	2817	52	201	294	1053	113	147	108	65	80	39	5	163	581	213	30	67	40	52	70	52	36	41	42	52	80	40	398	153	59	106	80	65	65	19	54	22	38	140	47	235	187	57	730	36	40
let-7a-5p	4782	4448	1948	6475	5730	5124	5849	12604	6336	3641	6475	7145	9866	4123	2732	14419	22785	7988	5647	11126	2046	15796	6693	2412	4434	4444	17623	7057	5059	8449	6327	6535	432966	10223	612208	7558	219411	2370	8311	9334	3622	10184	37358	12508	9034	4665	9123	3287
let-7b-5p	2377	2136	2077	2701	2557	2815	3418	4907	3280	2410	2410	3292	4250	1749	1620	5996	8178	3479	2985	4227	1282	5793	2972	2045	1641	2301	6739	2812	2052	3378	2860	2266	258023	2880	336580	3047	122270	1563	3115	2983	1739	3957	13287	6487	3430	2236	3697	1216
let-7c-3p	49	34	2170	22	168	306	934	99	115	91	84	61	30	27	173	697	60	11	44	22	23	65	69	35	13	30	41	28	26	392	94	8	67	31	108	20	33	8	12	10	49	44	0	122	11	545	1	22
let-7c-5p	1810	1727	1978	1890	1752	1882	2624	4060	2623	1556	1745	2315	2822	1149	1260	4999	6087	2717	2262	2812	882	4097	2154	1667	1552	1716	5615	2086	1672	3208	2285	2553	285678	2788	361726	2632	128585	1183	2446	2427	1536	3447	10925	4253	2680	1810	3013	1136
let-7d-3p	351	394	1870	457	481	678	1248	740	449	480	662	632	523	388	407	1663	2180	487	581	866	143	1089	565	252	253	421	1019	476	480	919	373	500	6601	566	9533	469	3258	225	532	625	272	585	2400	693	427	947	579	289
let-7d-5p	984	1204	2453	1938	1769	1412	2180	4221	1477	731	1750	1958	2396	1271	706	4764	6655	1960	1454	3327	473	4255	1931	596	1465	1206	5677	1936	1630	2276	1595	2251	93717	3380	111106	1646	38903	647	2079	3054	884	2934	10513	3498	2457	1816	2317	1284
let-7e-3p	61	26	1999	27	188	371	708	46	90	159	53	71	43	15	170	567	53	30	53	26	22	101	8	23	15	29	47	53	8	477	88	56	413	19	564	62	183	17	5	4	62	19	56	105	35	667	8	12
let-7e-5p	235	227	1616	227	325	461	989	577	285	211	450	427	413	237	401	1071	1055	319	307	394	80	633	443	91	269	217	815	529	372	571	472	293	50419	592	67596	327	23367	179	382	528	245	498	1404	658	454	498	317	252
let-7f-1-3p	49	53	2169	100	215	311	860	99	149	146	83	104	78	33	110	631	108	51	90	74	16	102	72	46	68	68	67	93	57	474	155	55	129	127	166	90	75	58	91	34	105	81	291	219	91	678	79	123
let-7f-2-3p	15	11	2387	26	162	301	881	46	120	25	62	64	35	7	178	494	38	23	32	7	23	64	25	19	11	32	22	43	18	483	44	16	77	33	60	40	33	14	2	29	24	12	99	104	51	642	9	33
let-7f-5p	1492	1447	1564	3422	1577	1327	1866	6543	1570	607	2073	1832	2138	1032	706	7385	9535	2311	1790	3052	301	6207	2271	448	2246	1241	6705	2837	1787	3631	2421	4375	220451	5676	271637	2442	92289	465	2977	5294	1391	4597	15964	2879	3981	1927	3446	2112
let-7g-3p	337	286	2646	503	482	1327	994	565	566	992	288	231	303	199	338	1432	719	202	598	233	237	612	359	223	139	250	309	229	228	1332	669	537	424	339	546	271	172	212	251	171	243	325	1045	542	224	913	373	210
let-7g-5p	1432	1587	1631	3254	1612	1973	1897	6022	1516	847	2017	1920	2931	1207	872	6484	8400	2316	2107	3318	539	5700	2094	677	1672	1208	5041	2716	1456	3322	2188	3016	130839	4157	168626	2492	59519	770	3087	3836	1307	3857	14279	2854	3778	1876	2664	1684
let-7i-5p	2275	1978	2177	3596	2388	2097	2560	6702	2668	1860	2849	3126	4125	1897	1465	7634	10072	3035	2758	5391	947	7109	3029	1914	1840	2352	8716	2766	2511	3109	2343	3009	61568	4906	79708	2624	28755	1304	3996	4322	1759	4232	19782	6684	3975	2391	3993	2038
miR-1	35	11	1820	40	135	159	803	119	46	59	63	53	32	2	117	206	101	5	24	10	18	54	6	13	15	24	9	55	27	216	43	81	1867	39	2355	81	764	9	22	26	21	9	58	144	114	384	17	29
miR-100-3p	20	7	1754	11	181	192	708	41	47	24	34	49	4	8	193	400	53	18	69	24	21	58	18	17	26	36	28	38	9	267	69	9	28	13	17	77	5	12	0	0	30	33	13	111	28	505	13	11
miR-100-5p	294	266	2573	155	492	640	1059	271	442	360	400	297	336	348	392	1308	716	302	504	384	309	431	384	194	250	286	510	259	370	638	344	156	101002	291	132542	332	47847	248	286	214	274	370	1759	611	167	931	276	111
miR-101-3p	434	613	2709	1535	320	592	1075	2230	203	171	549	222	601	208	297	2565	1633	530	662	639	119	2289	458	54	620	164	686	722	168	1509	499	1106	9975	761	11100	597	3676	62	543	1260	547	1167	4081	319	1304	928	586	516
miR-101-5p	116	106	3269	103	343	516	1060	200	156	206	198	151	185	106	385	906	239	174	113	106	82	254	96	41	238	31	262	126	74	815	68	107	921	100	1052	164	420	59	140	119	65	160	502	252	115	976	83	101
miR-103a-2-5p	141	221	2172	104	294	428	875	324	349	327	298	187	205	165	306	853	660	241	320	485	199	522	330	88	173	196	532	194	225	583	199	182	1478	264	1961	221	693	92	273	274	129	273	1720	369	135	562	362	203
miR-103a-3p	1525	2453	2314	4021	2849	1749	2604	6306	2520	989	3493	2900	4036	1975	1208	7393	8997	2902	2426	5161	948	7371	3241	1041	2308	1867	8411	3296	2669	3150	2547	3268	75436	6202	96930	2545	35094	995	3858	5163	1506	4212	17181	5800	3970	2489	3677	2090
miR-105-3p	40	44	2703	25	250	341	987	59	181	20	55	84	53	33	226	506	103	37	11	22	27	147	133	16	37	57	21	76	14	488	25	25	15	7	40	56	10	36	14	7	4	23	116	73	25	528	15	3
miR-105-5p	95	26	2418	106	262	406	844	84	144	126	52	63	27	40	221	792	119	33	65	16	42	159	92	51	50	39	38	43	34	670	53	59	370	2	413	44	164	30	18	27	38	58	33	199	51	930	59	47
miR-106a-3p	85	164	1974	103	250	526	738	155	214	297	80	165	197	62	299	698	363	70	177	62	121	230	111	70	68	134	157	166	84	578	181	113	8	104	15	135	2	83	126	66	117	75	573	233	90	622	112	96
miR-106a-5p	1409	1570	2445	2358	1240	1615	1926	4698	1343	767	1615	1362	2550	865	820	5083	5830	2173	2105	3024	567	4592	2360	616	1281	963	3662	1564	1098	2322	1789	2010	3459	2307	4112	1635	1411	499	2313	2724	996	2277	11767	2906	2641	1765	2321	1194
miR-106b-3p	324	258	2396	212	393	793	876	439	222	239	376	283	370	208	482	957	956	518	232	523	121	657	585	173	119	201	512	183	203	1029	215	282	780	311	1015	180	362	163	219	331	233	277	2022	587	343	721	576	210
miR-106b-5p	3539	3253	3567	5241	2077	4520	2954	9236	2195	1401	3915	2285	4920	2076	2355	9353	10182	6653	4361	6722	1049	10068	6850	1115	2451	1483	6706	2815	1503	3793	3866	3836	7167	5419	9300	3577	2444	907	3983	7154	2422	4464	25892	4154	4619	3100	5990	2960
miR-107	1605	1960	2110	3251	2361	1614	2333	5464	2317	881	2709	2549	3972	1531	1022	6220	7405	2660	2198	4070	728	6047	2646	901	1907	1789	6758	2636	2313	2535	1866	2515	57634	4301	70857	2135	25732	698	3354	4333	1265	3477	16315	4311	3461	2178	3017	1777
miR-10a-3p	130	93	2331	160	320	332	1052	143	190	145	70	105	75	35	192	816	142	74	119	65	97	220	82	70	51	111	108	149	70	408	186	115	12	99	8	135	1	49	98	51	56	124	403	400	109	825	95	75
miR-10a-5p	246	253	1675	231	307	571	1033	398	317	360	315	199	400	147	334	1187	842	435	272	195	93	612	324	104	189	270	492	327	136	885	539	186	29	300	26	388	8	69	196	260	309	445	1113	652	223	647	329	95
miR-10b-3p	105	10	2356	9	238	248	976	108	200	289	76	35	82	38	230	613	68	26	50	48	23	130	77	17	32	56	117	58	26	349	80	23	0	27	0	75	0	19	40	11	19	39	40	62	9	585	72	23
miR-10b-5p	764	689	1562	727	752	818	1294	835	704	773	583	383	740	239	385	2102	1501	768	764	576	287	1101	513	254	305	478	1060	480	251	1555	1194	589	24	686	64	860	11	204	635	411	471	993	1438	1034	379	809	807	373
miR-1178-3p	85	12	2074	8	158	187	710	42	68	66	64	42	45	16	153	364	52	22	103	16	41	38	18	23	26	34	31	35	7	324	39	15	9	3	1	34	0	14	12	9	67	11	115	99	57	505	14	9
miR-1178-5p	126	135	3115	103	306	886	1019	148	165	332	57	144	85	100	250	958	339	66	95	95	94	231	146	41	75	151	210	83	82	673	202	136	24	109	23	96	5	57	97	37	83	64	218	181	145	772	75	59
miR-1179	75	33	2944	0	169	239	911	117	70	60	84	49	29	31	161	452	59	14	16	26	11	109	71	29	43	27	11	77	38	358	28	32	328	16	432	59	150	33	24	9	59	57	8	131	42	398	19	22
miR-1180-3p	342	65	1773	195	239	563	786	161	132	159	158	204	121	132	521	833	307	318	79	223	141	413	786	2380	85	283	130	101	123	576	224	172	2640	166	3487	130	1232	76	135	318	214	151	1099	283	249	547	406	229
miR-1180-5p	165	40	1730	73	278	915	697	115	130	346	88	89	95	44	227	1075	155	34	73	32	49	142	40	55	41	86	95	83	76	887	150	60	45	75	36	88	11	47	41	16	75	54	155	164	86	797	63	67
miR-1182	64	75	1752	28	163	303	629	59	104	170	221	99	79	91	132	306	82	64	82	122	98	124	48	34	47	48	160	39	35	314	39	48	35	28	36	38	12	64	16	50	71	64	275	124	87	349	59	70
miR-1183	175	208	1708	41	250	678	748	114	404	351	217	191	95	247	260	764	481	133	136	141	147	162	181	100	154	214	439	89	187	645	55	68	11	127	10	40	4	101	57	51	102	177	648	304	102	687	86	94
miR-1184	103	78	2288	36	186	343	865	110	201	152	175	84	79	114	186	835	348	40	180	103	141	223	143	16	80	67	190	68	72	482	77	39	12	69	1	68	1	0	24	7	61	100	222	337	94	694	55	19
miR-1185-1-3p	48	9	1766	21	171	216	784	74	59	90	55	42	38	8	112	350	101	18	22	21	18	85	59	34	19	44	4	42	16	289	24	18	64	38	106	53	26	15	0	51	54	36	0	139	51	335	70	4
miR-1185-2-3p	37	9	2114	9	337	281	925	82	49	98	57	65	28	7	120	421	134	49	16	12	17	90	72	16	6	39	47	52	37	432	41	16	53	38	46	42	16	27	62	56	71	66	110	153	53	575	16	7
miR-1185-5p	24	11	2091	14	143	207	869	93	77	95	61	32	65	24	113	315	141	23	40	37	36	98	12	19	11	30	27	49	25	250	56	44	753	53	929	40	307	63	31	27	26	67	196	166	40	406	73	3
miR-1193	47	42	2112	14	142	521	712	79	99	170	46	83	18	50	163	437	48	30	65	51	33	79	20	25	14	28	29	34	24	531	60	21	11	35	13	30	1	10	0	2	55	47	83	264	39	623	60	13
miR-1197	34	12	2565	24	149	351	873	73	47	90	31	68	24	34	153	488	102	19	39	22	19	101	12	20	13	46	54	73	0	359	136	23	76	29	149	23	37	6	5	18	66	23	0	156	51	542	29	16
miR-1199-3p	123	114	2139	153	339	1005	652	204	170	441	105	87	100	29	209	1085	151	73	122	48	71	251	148	88	88	121	165	101	54	898	325	152	6	97	4	127	2	78	132	61	94	115	375	210	175	762	67	118
miR-1200	128	235	2059	129	355	889	658	99	294	496	159	147	81	155	223	758	447	74	208	107	98	124	106	66	133	155	407	163	129	551	136	74	11	62	10	99	3	104	38	45	107	147	696	340	137	664	115	49
miR-1202	1784	2051	2276	3475	1695	2474	1970	1622	3292	3537	1528	1623	1707	1740	1889	5357	6176	1154	2575	1606	1830	2229	2210	1036	1775	2209	3937	1400	2188	2520	2585	2088	184	2212	192	1392	83	1206	1792	936	1645	1952	11490	3925	1604	1488	3006	2162
miR-1204	89	148	2383	62	263	352	793	123	245	191	110	35	52	133	258	713	241	63	132	58	90	90	120	68	67	112	203	64	123	600	125	16	3	19	2	53	1	66	50	32	110	74	623	174	91	604	78	40
miR-1205	92	79	2438	59	175	333	851	88	216	114	110	56	43	80	140	571	253	68	51	43	70	125	64	30	109	113	210	54	102	562	111	38	1	69	4	47	1	53	39	38	90	75	483	58	76	456	70	41
miR-1206	36	9	2508	8	133	205	919	30	93	17	23	26	50	12	215	327	41	5	31	2	21	80	30	23	9	38	0	68	14	279	15	10	2	19	0	53	0	10	7	4	59	52	33	115	24	569	0	0
miR-1207-3p	97	67	2605	90	227	399	820	99	132	236	108	140	99	35	197	818	121	80	138	57	69	124	77	70	51	84	159	133	62	482	157	85	4	60	1	76	1	43	93	50	83	64	379	211	76	676	102	65
miR-1207-5p	7548	4370	2284	4980	4079	3927	5449	3262	8652	11134	3155	4772	2990	3326	4221	9333	13047	3565	7389	3482	4504	3775	4387	4757	3711	6797	8170	3289	5140	4674	4938	4414	2492	4713	2618	3218	938	4743	4208	3832	10022	4745	21954	7459	3243	2445	5751	5362
miR-1208	86	69	3590	120	304	593	1023	145	149	282	139	118	64	66	280	863	253	51	106	112	73	191	98	45	47	80	126	86	42	675	188	121	5	70	4	80	1	66	40	38	102	101	252	226	67	897	27	25
miR-1224-5p	235	302	3169	97	420	948	997	232	468	436	241	295	168	380	476	1321	652	195	398	275	211	443	306	169	261	357	417	191	254	716	175	128	757	279	872	142	318	170	171	192	309	236	1021	422	243	600	238	290
miR-1225-3p	3618	5605	1115	3098	3030	4370	2303	2771	8919	7980	3997	2978	2521	3874	3774	10633	13617	2364	6266	3375	3498	4168	4849	2514	4732	5318	9072	2785	5629	3195	3722	3258	272	4077	353	1498	142	2755	2885	1776	3235	4975	21138	6817	3128	2793	5301	3363
miR-1225-5p	498	307	1143	701	449	850	609	366	626	955	243	337	283	187	428	1193	1171	201	691	306	344	466	507	250	272	474	728	339	293	860	608	395	867	498	1025	278	334	321	453	311	541	414	2127	795	323	421	597	566
miR-122-5p	517	249	2148	5661	1843	1490	2528	1738	1021	1107	1885	777	4722	722	3648	1445	2384	7236	1428	15289	3553	2780	801	241	3172	1399	757	2287	1275	11439	9718	1513	52	20524	54	6734	30	263	2409	2772	4631	5595	60184	3299	1818	3356	5993	1040
miR-1226-3p	49	52	2264	73	270	488	808	114	141	147	65	95	79	38	236	919	202	31	55	63	67	117	56	47	37	48	104	73	44	665	133	79	562	69	815	88	253	18	31	41	34	61	150	171	78	816	52	71
miR-1227-3p	526	792	1828	287	483	642	710	199	1381	760	454	341	250	779	587	1165	1881	270	602	408	463	530	600	274	560	648	907	284	737	765	299	171	75	415	93	92	46	268	240	118	376	546	2221	588	237	809	397	238
miR-1228-3p	686	1080	1156	668	697	1296	598	568	1376	1814	1042	608	612	618	692	2122	3064	646	1909	844	1034	963	819	324	681	746	1359	425	755	767	593	489	256	749	275	280	111	400	456	325	659	936	5211	1111	591	1000	820	520
miR-1229-3p	623	465	889	295	479	1020	467	439	836	1314	532	387	270	485	545	1839	2387	339	879	530	497	586	488	276	434	514	786	317	573	646	310	271	241	412	401	159	125	224	352	205	331	374	2153	644	334	585	449	348
miR-1229-5p	109	147	969	48	145	340	480	63	144	121	67	131	39	117	176	534	276	71	117	95	96	92	102	76	125	119	167	85	130	333	31	37	93	145	92	67	32	67	48	28	112	69	473	191	70	225	118	89
miR-1231	302	1910	3513	451	523	999	1037	523	1970	638	256	329	212	398	425	1695	1150	191	739	276	326	537	173	465	328	734	492	397	782	1300	399	931	46	473	35	276	17	1099	231	425	579	984	3633	519	298	899	382	410
miR-1233-3p	1302	889	2153	848	836	1805	1314	1666	1834	1978	726	597	800	423	796	3512	2501	524	1656	668	735	830	732	550	820	842	1236	560	630	1607	2145	2327	47	683	28	489	7	455	956	689	992	853	4752	1887	919	1350	1272	1096
miR-1234-3p	776	960	1218	924	753	1977	915	898	1527	1907	658	622	590	478	766	2366	2700	457	1348	618	770	1027	642	2888	482	816	1469	652	883	1641	1094	921	122	791	137	579	39	526	664	501	791	782	3355	1459	879	1179	967	610
miR-1236-3p	99	160	1892	64	162	420	600	123	242	318	128	71	41	108	145	744	300	61	147	90	66	154	68	62	91	117	271	112	63	360	129	67	45	103	57	92	31	34	61	49	92	115	653	152	69	684	55	37
miR-1236-5p	95	41	1990	53	217	281	683	115	110	104	98	74	29	78	165	402	186	32	95	77	50	146	80	34	78	89	207	84	48	473	86	35	102	54	120	92	38	39	31	26	80	69	485	205	62	297	75	25
miR-1237-3p	282	212	2097	294	346	1118	791	320	371	790	229	147	201	116	446	1136	792	100	449	178	171	377	225	151	159	223	358	208	162	938	481	317	72	237	81	205	28	124	237	134	258	218	1020	574	242	1025	266	288
miR-1237-5p	59293	30384	2267	37608	20546	13766	26436	28145	25214	21703	15858	17369	16729	20922	28620	27082	34877	19589	46421	14515	26923	20422	24761	19474	16477	23630	17448	19043	23641	20913	15722	26308	5511	31277	6189	15854	2062	32640	30021	37794	77445	26240	80472	34895	17649	9879	21033	27471
miR-1238-3p	172	145	1905	187	282	468	628	141	181	325	130	135	135	83	232	952	572	82	271	129	133	255	167	95	88	215	157	119	134	607	172	129	15	134	9	98	7	54	120	74	80	91	749	212	137	582	165	161
miR-1238-5p	82	67	1669	27	177	459	566	66	104	215	90	74	52	75	162	536	141	35	93	49	56	131	112	22	43	108	170	78	47	486	61	28	13	40	9	44	4	20	39	17	81	67	379	139	65	448	55	61
miR-1243	50	19	1745	29	169	263	838	70	92	54	39	54	27	27	137	556	55	38	49	13	28	99	78	36	65	30	86	56	54	283	21	38	28	35	25	51	9	35	11	17	44	32	88	183	26	310	59	19
miR-124-3p	80	51	2482	35	269	612	829	85	162	262	103	139	43	36	209	1016	59	51	77	139	61	195	114	56	91	41	116	128	85	820	165	98	140306	32	179194	188	66310	30	15	33	42	71	220	228	60	738	147	71
miR-1244	594	1291	2084	249	767	724	1351	654	2378	1109	969	593	361	1509	1095	3069	2239	548	1057	816	874	746	1039	608	1255	1366	2566	427	1371	687	194	598	2260	582	3626	176	1188	417	256	426	370	911	2897	1388	428	914	1107	536
miR-1245b-3p	33	10	1864	12	258	271	849	128	24	67	90	72	36	12	167	650	38	10	24	0	20	27	16	18	17	59	16	77	21	307	108	3	1	55	0	45	1	39	24	5	40	14	46	113	5	874	0	11
miR-124-5p	68	109	2313	82	264	519	761	113	234	193	142	71	24	112	267	604	147	39	66	98	85	61	87	40	52	72	167	73	54	553	88	41	1187	46	1565	31	515	18	82	21	60	62	350	169	71	527	84	37
miR-1247-3p	571	584	1737	792	742	1699	1130	1116	1035	1366	475	509	672	316	584	2353	1539	352	961	341	446	607	546	232	388	541	779	418	307	1263	1198	755	54	467	43	417	24	330	605	344	528	411	3093	1114	500	1238	735	512
miR-1247-5p	317	306	1857	328	487	1232	912	541	462	912	196	188	290	92	450	1787	835	194	423	143	150	431	303	391	254	347	391	298	237	1127	777	645	549	323	659	246	234	202	485	250	250	213	1230	354	288	1132	274	381
miR-1249	683	576	528	793	780	937	737	821	1115	849	545	589	647	267	599	1551	1800	513	934	584	741	678	745	714	318	534	856	347	387	512	858	642	4512	446	6306	317	2166	245	567	323	385	368	2649	1216	354	483	763	417
miR-1250-3p	78	47	2840	110	267	321	912	136	183	143	60	131	51	32	185	688	50	45	73	38	59	100	56	53	26	76	69	116	40	473	176	85	5	39	7	94	1	37	8	22	89	40	357	172	82	817	78	51
miR-1250-5p	113	88	2608	92	218	375	953	142	249	246	169	86	58	85	199	748	232	63	156	82	98	185	145	66	119	124	131	84	130	514	54	76	461	72	533	68	184	50	14	63	74	92	441	201	126	502	140	66
miR-1251-3p	79	151	2461	29	318	624	887	99	289	89	114	110	47	95	204	644	266	121	64	131	77	186	139	34	59	112	277	91	112	627	132	52	19	70	20	54	11	76	39	32	60	174	545	304	77	747	136	73
miR-1252-3p	46	0	1890	29	193	110	843	80	93	104	18	98	56	12	152	477	50	16	19	13	19	32	15	9	31	25	99	51	20	241	97	12	0	48	0	54	0	9	0	7	42	43	64	201	30	508	18	16
miR-1252-5p	56	15	2010	40	198	161	848	96	71	30	46	55	32	5	124	471	135	12	58	17	9	80	20	10	13	16	14	24	4	270	29	33	2	0	0	54	3	19	4	1	49	5	108	107	3	591	33	13
miR-1253	101	44	3156	17	331	453	1032	80	195	173	97	103	15	81	370	1001	158	44	70	39	71	115	68	65	106	129	114	147	64	419	128	53	14	20	22	52	5	28	17	32	78	107	296	272	119	1237	59	51
miR-1254	6261	11765	2520	3485	5282	6169	2566	2223	18364	12412	9410	5014	3728	9592	8053	16252	29308	4344	12116	7259	6664	8619	10386	2546	9537	9897	22871	4672	11436	3991	1627	2365	240	7401	295	1769	103	5468	3513	1812	6090	9267	37106	11168	5533	5013	8638	3260
miR-1255b-2-3p	14754	33114	2695	4109	15324	13257	9744	7473	52128	21224	23025	13755	7043	34263	21700	60811	60142	13906	24631	18313	20701	12878	21656	14529	26544	28763	42107	7653	32231	6980	3086	5688	12	11179	19	2116	4	11585	5754	7461	8627	16195	85374	19317	6975	7490	14453	14385
miR-1256	337	679	2131	210	312	418	948	212	822	488	296	311	121	601	481	1484	1137	225	608	209	323	316	514	301	701	616	849	177	743	446	126	101	20	193	29	72	2	242	181	179	167	456	1316	641	162	640	448	394
miR-1257	50	6	2934	29	185	362	912	39	56	154	67	57	41	6	216	421	36	16	29	11	45	72	35	12	10	48	18	44	10	529	57	5	1	12	0	40	0	20	0	0	65	38	10	130	38	470	10	7
miR-1258	41	20	3056	23	207	232	1002	106	73	63	40	48	53	3	195	432	63	13	38	6	21	29	50	28	0	22	14	76	0	382	48	16	15	13	38	53	9	16	0	0	33	39	10	126	17	515	8	13
miR-125a-3p	76	24	2294	0	205	318	827	79	75	154	82	32	29	21	198	469	150	41	54	66	38	186	59	13	33	23	65	76	17	499	81	35	271	61	316	19	112	13	12	6	48	63	296	100	61	591	24	26
miR-125a-5p	1413	1282	1508	954	1444	1511	1832	1472	1702	1124	1389	1636	1627	933	1231	3514	3547	1454	1431	1459	733	2042	1312	556	544	1569	2318	1212	1137	1631	1468	770	105856	1596	138058	1183	47135	778	1169	1180	817	1541	4907	2056	1103	1444	1164	688
miR-125b-1-3p	77	92	1975	9	229	448	685	86	202	249	104	82	38	108	236	469	129	29	84	72	57	156	124	20	118	125	244	44	113	398	57	13	534	34	791	51	308	52	6	10	40	69	463	197	55	379	24	6
miR-125b-2-3p	75	96	1346	155	125	362	461	109	128	164	96	78	98	47	134	524	143	52	96	58	104	106	90	46	53	107	134	33	40	372	173	101	465	99	454	45	157	62	69	34	100	71	432	151	54	390	57	66
miR-125b-5p	263	298	1020	294	516	404	682	402	595	655	511	318	523	255	573	1143	676	427	727	624	295	554	438	176	453	413	1123	429	385	757	587	251	516980	543	712435	374	252588	201	488	337	250	414	1934	724	261	597	447	225
miR-1261	39	34	3381	0	164	287	921	85	94	143	53	71	5	7	140	465	103	20	41	10	11	184	51	9	12	15	49	47	18	330	71	22	5	10	0	57	0	28	5	0	45	61	93	113	62	356	31	36
miR-1262	12	5	1842	0	143	206	725	78	59	36	40	46	22	19	107	391	21	21	18	23	26	65	43	9	34	18	21	57	16	244	21	11	9	6	9	37	6	6	0	0	28	28	0	110	14	358	6	4
miR-1263	44	43	2114	0	199	355	841	57	62	152	89	29	45	69	163	515	85	33	32	47	40	97	91	47	59	62	72	63	42	433	44	18	5	36	4	31	1	38	38	13	79	36	254	173	31	415	69	16
miR-126-3p	17449	17970	2794	23208	19934	17490	23763	25235	22726	18684	21849	18059	28827	12306	11845	46859	63818	30002	18147	27567	8051	36343	20615	5923	12118	19304	46620	20402	14228	33472	27027	17417	55156	27625	73709	27639	26154	9914	24736	20793	15072	36159	76713	40324	18959	15329	28280	12266
miR-1264	38	55	1766	39	132	305	753	97	65	80	50	31	36	88	196	670	259	59	57	37	24	118	150	31	29	58	38	23	55	400	70	27	567	42	847	37	272	28	12	10	35	60	207	112	50	514	26	23
miR-1265	56	69	2853	19	173	321	1103	114	166	72	77	71	57	71	240	511	71	9	101	22	44	176	45	49	40	53	50	55	45	501	74	25	2	25	0	33	0	39	10	11	34	35	68	210	57	561	46	10
miR-126-5p	352	902	2377	2311	352	455	960	1825	224	205	686	124	470	108	299	2510	1774	573	296	340	90	1558	392	68	556	114	751	562	101	1718	649	1370	5620	1372	5792	722	1916	84	683	1656	319	822	2781	300	760	773	417	423
miR-1267	137	160	2681	43	230	463	849	79	237	246	88	135	73	139	290	838	351	76	119	60	80	102	157	61	135	168	256	102	138	519	86	100	48	135	23	54	18	97	42	14	93	93	560	132	59	804	160	77
miR-1269a	106	112	2299	49	288	695	809	72	210	187	137	95	55	149	213	564	372	63	138	96	117	150	171	47	99	165	243	112	165	785	86	64	17	131	20	41	4	34	21	9	74	119	308	114	67	570	54	99
miR-1269b	378	854	2316	198	647	837	790	124	1820	886	860	545	275	1075	743	1061	1978	594	911	792	732	770	812	205	628	751	1913	315	928	876	154	111	7	456	12	150	5	381	179	62	387	756	3229	1161	358	844	605	168
miR-1270	85	158	2016	36	255	325	742	79	326	142	131	133	59	173	216	565	366	77	95	146	125	161	145	92	176	165	351	88	173	343	63	61	93	42	90	56	24	76	97	18	153	107	306	318	86	500	44	85
miR-1271-5p	217	279	1584	28	251	416	661	179	628	329	284	189	110	279	291	1103	407	88	267	195	212	206	166	117	302	256	388	110	404	466	93	88	1395	201	1895	90	612	105	124	61	163	216	781	268	173	673	195	170
miR-1272	79	94	1782	33	296	287	805	56	215	187	199	68	105	105	254	598	299	47	110	79	75	158	126	27	69	116	292	105	63	417	133	119	0	39	0	48	0	41	41	0	54	94	330	131	70	905	119	0
miR-1273a	2217	3848	888	837	1583	1840	1177	1003	5515	3712	2560	1453	1038	2708	2390	6135	8398	1136	3490	2044	2243	1971	2760	1341	3386	2885	5141	1127	3490	1175	571	1041	93	1840	95	434	44	1337	905	839	1693	2479	9530	3246	1380	1410	2372	1344
miR-1273c	3264	5727	2013	1339	2486	2623	1698	1464	8916	5870	4406	2600	1643	5384	3844	11588	13630	2104	5849	3576	3710	3895	4545	1902	5572	5359	9781	2058	5922	1987	936	1442	602	3691	810	717	282	2369	1688	1268	2820	4899	18575	5928	2694	2978	4203	2776
miR-1273d	65575	129826	3544	45309	61663	59416	16493	17945	200827	147996	100344	66863	47451	103703	86756	163629	308782	51674	135903	80438	80725	92294	110754	26170	96929	111362	241119	52835	119002	36404	14173	19643	4630	90448	5914	20089	1980	59642	39196	19273	67119	104480	430492	131142	65258	51296	105241	35324
miR-1273e	15834	28703	2169	11376	13776	13862	4658	4555	44077	33509	19665	14914	10334	20534	18961	37262	72555	11744	28965	16549	16919	21299	24000	6358	21034	25119	50400	11504	25536	8543	3313	4974	1313	19949	1632	4900	635	13619	9820	3825	15586	22394	96159	27931	15161	11237	24755	8038
miR-1273g-5p	1040	1797	1348	440	876	1234	800	466	2607	1616	1327	665	525	1378	1291	2505	3718	852	1557	818	927	839	1184	436	1516	1498	2619	597	1793	817	390	458	233	1076	359	287	106	711	553	426	907	1271	4644	1686	854	782	1102	668
miR-1273h-5p	54426	121601	4304	32189	63020	52386	14113	12962	201450	134836	108050	60512	47289	120195	77574	112226	287970	55384	130740	87651	93650	84557	106695	20099	76467	94980	228193	42015	108712	26329	9331	11305	3918	66808	4922	16171	1693	50304	29435	13330	48541	88182	402971	117250	53456	44234	78236	22171
miR-127-3p	94	143	1331	254	259	304	641	357	227	175	297	156	188	77	350	445	957	163	47	134	66	320	155	72	96	384	377	255	235	367	209	71	12714	525	16843	101	6232	82	215	594	130	234	209	908	211	698	251	174
miR-1275	1152	505	1630	273	427	709	857	538	576	782	526	530	386	593	746	1829	1287	486	623	533	360	289	540	927	803	682	1014	316	485	458	313	428	702	570	906	222	323	325	324	423	843	368	1388	741	328	433	526	595
miR-127-5p	174	66	2265	139	377	798	959	268	223	504	94	89	145	47	225	931	249	55	93	74	81	228	145	56	37	108	48	179	79	744	353	132	210	77	301	97	93	60	45	55	105	123	305	327	182	841	183	56
miR-1276	82	2	3003	13	312	486	895	95	54	135	59	52	66	16	198	752	143	34	66	35	24	87	50	20	9	88	34	55	11	400	143	74	9	33	12	82	4	16	17	28	34	34	100	120	38	1034	36	34
miR-1277-5p	8	7	369	0	75	145	453	31	57	91	31	44	15	2	43	346	7	7	18	1	20	57	15	7	4	17	0	23	2	161	73	7	4	0	0	8	0	9	3	1	17	27	0	83	23	312	0	4
miR-1278	9	7	2358	0	180	158	926	72	44	117	38	26	35	8	120	398	79	36	32	2	21	77	24	15	0	32	2	56	0	310	65	14	10	1	4	48	2	22	0	11	35	28	53	113	13	359	0	0
miR-1279	49	29	2789	25	187	211	1005	129	86	78	54	65	62	33	176	244	82	44	61	39	32	99	50	30	20	33	24	94	7	284	45	51	4	37	4	67	1	14	32	12	62	32	168	63	51	505	44	60
miR-128-1-5p	93	81	888	38	211	288	343	60	223	145	103	87	67	90	171	436	223	46	106	55	40	75	89	53	65	121	137	57	112	356	95	75	43	63	71	66	25	46	85	48	80	65	367	167	62	300	118	66
miR-1282	50	45	616	90	80	77	283	43	85	178	60	62	63	22	101	194	187	25	148	47	55	100	95	41	34	51	130	39	51	91	62	45	3	36	3	46	4	34	52	33	66	63	264	153	71	113	103	52
miR-128-2-5p	0	0	0	0	0	0	0	0	0	0	0	0	0	0	0	0	0	0	0	0	0	0	0	0	0	0	0	0	0	1	0	0	0	0	0	0	0	0	0	0	0	0	0	0	0	0	0	0
miR-1283	48	65	2440	10	168	421	956	78	116	77	38	88	50	33	159	569	88	35	71	17	42	83	54	39	46	45	65	74	51	460	93	60	53	50	65	39	21	24	28	29	38	66	18	148	80	703	39	21
miR-128-3p	233	422	2686	446	519	429	1057	615	506	365	604	486	398	353	402	1452	1229	440	366	727	196	968	408	99	440	291	1224	408	430	714	240	307	288284	598	369723	360	131540	118	375	561	223	480	2089	749	388	699	419	225
miR-1285-5p	27430	56714	3498	13873	23451	21451	9545	9424	80388	50664	37800	25228	15753	46084	33590	78627	122667	20600	50879	31582	32443	32502	41330	16258	43125	48004	86638	18501	54739	15299	6534	8763	204	30700	276	6565	75	22130	14809	9233	23823	40177	173754	45138	22271	16876	37312	19561
miR-1287-3p	57	64	2694	30	280	435	898	105	227	188	147	117	65	82	250	716	195	65	106	150	167	129	63	34	26	62	158	89	25	515	112	36	85	56	104	126	39	54	25	12	90	89	122	259	57	679	44	49
miR-1287-5p	21187	21211	2402	11841	11000	12751	20744	14587	50519	235078	4889	17892	9434	6924	15477	33230	40886	6047	63239	6928	16982	11028	14025	73231	9988	36252	26428	9467	20707	13008	24056	22162	287	13912	388	8662	135	56621	14139	4689	20519	13515	63246	44547	11802	7178	27475	25635
miR-1288-3p	120	94	2423	115	270	441	821	120	126	239	104	96	77	56	229	819	128	74	167	78	57	165	108	39	81	62	141	128	55	575	184	74	2	95	7	47	1	82	49	59	71	49	691	203	88	645	147	55
miR-1289	217	458	1617	178	285	436	741	135	835	426	465	217	161	478	433	1070	1078	220	467	283	366	257	319	122	469	498	726	195	580	494	80	120	9	190	12	52	4	206	112	99	168	268	1560	481	160	472	256	164
miR-1290	1735	438	2636	2004	1147	1250	1282	1821	356	103	4902	425	1312	1575	416	7169	9351	1735	163	1910	404	2236	1575	31	3145	284	2573	1340	950	1853	968	3053	7957	3020	7354	857	2412	54	625	3751	645	1644	14937	557	951	1450	2143	2271
miR-1291	360	170	1270	208	303	676	689	331	340	307	217	217	231	188	251	718	354	217	336	288	207	206	235	99	209	214	290	158	162	622	284	299	385	203	583	72	196	141	187	220	458	245	1021	468	256	533	191	103
miR-129-1-3p	99	52	1392	114	292	345	644	140	112	327	71	85	143	41	217	979	162	29	96	69	53	109	63	38	34	151	169	142	47	432	153	58	13751	108	18615	116	6287	46	51	48	80	47	255	154	48	872	62	67
miR-129-2-3p	90	84	1472	129	246	410	620	107	85	244	101	68	81	32	250	880	114	39	131	32	29	152	72	24	34	84	70	100	51	366	126	74	22613	47	31173	74	10885	62	35	15	87	29	350	223	85	941	49	56
miR-1292-5p	30	22	863	15	102	352	402	66	83	170	36	52	31	24	114	411	83	32	0	20	30	41	49	15	31	45	33	66	18	502	75	39	14	4	7	51	10	30	8	33	48	45	90	136	17	299	27	7
miR-1293	50	41	1756	29	171	189	717	89	107	127	47	51	38	38	121	361	133	21	51	22	24	34	93	30	20	28	28	43	34	318	23	20	2	11	1	35	0	21	2	5	30	21	56	107	11	306	20	17
miR-1294	77	18	2340	29	203	236	746	86	108	44	65	52	46	50	205	495	84	47	56	45	52	124	87	29	42	49	60	94	10	346	34	15	18	61	7	37	4	16	17	16	44	32	77	102	25	381	40	31
miR-1295b-3p	62	14	2349	15	252	243	932	58	79	57	62	68	40	31	178	763	96	47	38	59	28	102	58	19	39	36	13	61	18	422	77	49	9	17	3	51	0	25	5	6	64	59	201	117	40	834	29	7
miR-129-5p	147	172	1851	293	253	554	869	153	303	382	147	88	174	113	231	885	450	119	172	118	97	267	176	119	99	177	237	97	109	754	258	159	5405	116	7459	130	2549	135	156	92	144	101	831	426	123	438	157	159
miR-1296-3p	348	324	1838	363	460	924	698	464	679	624	231	290	323	122	329	1372	1183	207	671	131	279	580	340	180	196	290	578	252	244	993	593	462	28	346	27	345	8	198	359	157	319	250	1609	651	272	775	486	338
miR-1296-5p	79	28	1400	36	216	559	461	142	162	121	57	65	70	20	169	773	133	60	58	31	54	126	121	52	37	73	94	63	48	576	100	38	2778	49	3729	46	1275	16	43	28	51	47	166	139	64	617	20	23
miR-1297	68	0	3223	28	210	251	1003	82	31	161	50	38	25	10	174	551	44	35	66	14	27	60	26	14	14	32	44	76	10	370	102	44	2	38	2	66	1	33	14	4	32	26	44	173	17	573	21	17
miR-1298-3p	60	33	2395	14	184	352	802	75	97	75	72	67	48	25	192	728	70	21	49	41	31	105	21	25	18	26	43	39	32	423	91	26	355	57	393	39	131	58	25	11	56	43	179	107	31	432	19	25
miR-1298-5p	34	32	1967	37	187	166	646	79	17	51	30	58	31	13	119	481	129	33	55	41	19	84	68	19	11	42	38	55	25	375	61	15	305	15	394	30	120	10	13	7	30	41	43	132	36	587	0	26
miR-1299	2674	6803	2005	640	3770	2828	1544	407	11356	3926	4693	3539	1624	6793	5292	4959	13405	3506	4961	3549	4301	2970	4612	1439	5475	6503	10777	2019	7350	1765	572	257	40	3515	84	666	18	2888	1388	704	2245	4309	18918	5309	1774	2111	4129	1386
miR-1301-3p	61	78	1954	54	177	555	743	144	75	80	107	60	90	53	176	558	388	43	61	118	39	203	105	28	70	114	121	84	81	485	26	42	1726	119	2462	62	847	32	41	45	67	94	501	270	64	418	157	48
miR-1301-5p	80	80	2661	78	309	766	861	169	123	370	99	106	44	37	280	905	272	65	103	47	103	118	89	44	55	119	132	106	43	790	255	120	53	108	77	103	10	59	61	31	114	116	230	263	107	857	112	73
miR-1302	28	9	1503	0	123	130	522	30	39	67	29	52	16	14	120	313	99	14	15	19	19	44	16	17	6	24	25	28	10	173	43	23	1	16	2	46	3	18	9	2	34	27	51	25	27	342	11	15
miR-1303	1740	3236	1868	663	1558	1686	1319	574	5460	2577	2194	1495	1108	2529	1946	5317	6361	1330	3172	2014	1930	1658	2109	901	2824	2612	5293	1177	3206	1095	351	681	114	1565	143	389	48	1345	826	539	1684	2455	10474	2724	1239	1396	1821	1126
miR-1304-3p	1302	2781	1909	651	1323	1666	1000	439	4035	2722	1773	1181	658	2193	1647	3651	6809	929	2201	1350	1610	1523	1765	646	1934	2104	4528	999	2315	1419	503	456	119	1613	95	423	22	1089	663	415	1306	1970	8831	2220	1209	1669	1701	709
miR-1304-5p	206	307	2393	163	334	814	893	139	536	328	185	155	127	287	274	1131	719	172	377	220	190	463	222	110	224	367	544	128	271	488	146	134	45	184	66	126	11	102	175	73	197	189	997	530	140	505	182	113
miR-1305	37	13	1913	0	165	209	770	46	42	61	25	64	16	10	124	333	0	4	41	5	22	50	2	9	0	16	8	62	0	218	21	26	1	22	1	36	0	16	0	0	26	26	0	100	17	431	0	5
miR-1306-3p	130	63	4055	28	274	488	1227	129	158	341	96	118	35	60	288	724	124	73	66	57	85	225	181	159	42	108	130	97	71	645	97	43	97	27	138	79	42	60	58	74	58	99	192	388	78	612	83	94
miR-1306-5p	506	414	1832	441	736	1124	940	428	739	1119	387	377	363	276	511	2181	1973	201	920	472	422	534	484	698	259	458	774	401	542	934	485	406	606	551	676	275	226	168	408	290	320	304	2410	625	281	1200	492	402
miR-1307-3p	1462	1296	2675	1899	1125	3058	1688	1445	2027	2525	1115	1153	1294	837	1480	3510	2724	751	1856	1071	938	1466	1216	2149	757	1330	1631	754	1077	2202	1735	1140	973	1747	1429	1081	498	817	1167	851	1180	1250	6701	3138	1079	1725	1701	1359
miR-1307-5p	13809	10397	2507	10804	7405	17767	9600	24747	17906	13052	4638	4015	8165	3110	5793	31910	24669	4340	12948	3649	6157	8906	7779	6110	6536	7637	10518	5463	7005	12048	26203	35028	310	6938	298	5759	109	4670	9579	7402	10288	6985	39100	15663	6510	7095	11399	10425
miR-130a-3p	1223	1848	2666	4431	2463	1141	2747	5688	2222	848	3934	2817	3102	1306	1049	7201	11814	2139	1894	5145	419	6327	4469	597	2026	2442	7456	3234	2565	3011	2836	3271	14427	4524	20185	2160	7259	1081	2477	4718	1102	3272	20882	3865	3231	2494	3914	1916
miR-130a-5p	31	18	2584	9	224	298	793	62	62	131	83	55	37	9	154	534	48	30	47	33	44	133	40	22	7	8	11	48	15	321	28	15	9	2	0	53	3	8	0	1	20	68	40	77	19	460	13	9
miR-130b-3p	423	228	3019	476	533	706	1406	605	380	247	987	437	843	310	542	1741	1438	674	239	869	198	1360	962	273	282	321	1067	550	463	939	676	510	2447	900	2380	440	851	137	522	1116	204	469	3885	1081	598	1223	588	474
miR-130b-5p	100	108	2860	128	208	320	924	145	188	107	120	157	98	68	224	644	273	101	140	106	37	259	77	48	79	108	265	88	104	541	106	68	436	149	612	49	260	64	46	89	102	126	417	261	79	488	37	88
miR-1321	95	42	3354	33	193	469	937	75	116	167	48	61	52	26	216	589	65	47	57	36	45	59	71	26	33	75	70	52	35	470	77	48	127	27	120	74	43	29	25	36	22	26	164	244	39	449	20	36
miR-1322	650	1144	4241	340	725	1120	1274	268	1836	1094	820	528	287	970	1044	2895	2327	550	1002	713	612	715	863	487	1365	1067	1651	450	1481	1102	167	267	45	671	34	200	17	444	319	272	664	831	3984	1229	566	991	812	583
miR-1323	85	42	1815	13	129	322	770	66	81	102	26	35	27	29	156	564	59	22	45	23	21	112	22	29	23	43	64	70	55	383	73	37	9	73	3	62	2	37	33	15	45	58	295	162	42	485	36	11
miR-132-3p	69	46	2230	55	298	393	783	154	80	311	83	76	74	37	169	917	209	61	50	63	20	142	73	33	52	40	143	146	24	551	154	108	25555	66	33542	112	11699	27	51	57	98	47	143	177	80	796	101	47
miR-1324	212	475	1877	29	437	504	846	130	1162	436	490	261	86	769	559	713	1095	211	433	326	364	501	370	50	184	867	814	222	380	329	48	53	7	108	0	89	0	255	98	26	196	330	1709	452	166	726	279	36
miR-132-5p	80	33	2251	44	186	269	808	59	106	153	47	83	56	43	231	481	99	24	99	39	26	67	72	48	30	73	144	42	15	415	133	52	3441	25	4366	45	1624	23	21	27	48	62	253	139	50	453	36	38
miR-133a-3p	128	71	1503	152	287	414	477	192	238	222	100	90	180	92	206	687	355	93	193	82	92	139	159	102	105	134	237	118	130	448	239	160	897	126	1018	151	393	86	153	91	122	148	520	212	174	530	148	134
miR-133a-5p	215	142	2226	253	373	433	904	214	264	394	139	186	160	47	376	1109	480	80	170	126	152	295	133	129	81	193	170	182	135	586	349	254	40	186	39	238	7	125	196	163	205	231	1217	356	191	847	234	220
miR-133b	84	69	1531	115	207	278	614	145	158	248	112	103	121	84	188	559	246	77	122	78	58	89	83	73	37	126	136	119	60	465	152	111	681	127	895	93	369	66	75	66	49	44	694	162	105	570	66	37
miR-1343-5p	226	178	862	264	401	1004	544	201	227	582	121	253	106	68	301	938	372	103	307	138	235	185	161	159	156	250	268	159	101	679	328	228	470	100	520	119	185	156	160	148	275	125	501	288	189	385	152	158
miR-134-3p	97	59	1476	50	166	535	636	58	63	249	88	27	27	25	150	710	167	56	161	51	65	106	25	53	42	30	181	63	28	516	92	33	44	85	62	85	22	46	27	28	18	24	266	75	63	564	63	32
miR-134-5p	94	109	2463	129	450	580	883	299	133	227	146	169	129	86	341	637	704	106	90	148	65	507	195	90	70	344	215	217	236	716	133	69	1773	429	2169	124	851	80	389	352	141	489	189	640	262	804	267	392
miR-135a-3p	47	25	2338	0	259	412	939	103	70	149	52	82	22	32	141	508	50	30	26	30	41	46	111	29	2	46	10	111	17	671	50	50	7	31	2	37	0	16	0	5	32	35	23	133	35	707	22	14
miR-135a-5p	43	20	1139	0	83	122	457	37	48	1	36	34	21	7	70	248	14	19	38	5	12	39	19	18	15	19	26	47	30	202	31	10	513	8	555	41	147	3	7	5	17	6	31	107	6	331	0	18
miR-135b-3p	23	23	2092	47	277	577	878	90	115	127	45	113	33	18	249	805	171	54	20	35	57	125	74	61	26	32	29	85	6	639	144	70	2	15	0	92	0	3	35	11	48	57	57	155	65	635	19	23
miR-135b-5p	44	0	1515	2	108	150	542	16	59	38	5	19	13	2	99	291	22	13	15	22	10	30	13	5	5	12	0	40	8	230	63	18	181	2	238	22	58	6	0	0	17	11	22	146	6	400	0	11
miR-136-3p	52	73	2676	81	320	364	970	127	107	153	104	87	89	51	257	644	102	42	59	38	36	146	89	48	36	41	117	121	70	518	115	23	928	76	1314	74	447	25	80	116	91	58	97	181	98	751	14	35
miR-136-5p	126	118	1629	249	300	158	794	656	104	145	213	172	115	39	278	372	1769	143	122	166	47	522	329	55	138	634	267	285	332	356	148	29	669	727	851	160	254	69	217	1090	102	368	156	802	322	682	513	186
miR-137	21	0	1728	28	209	282	909	104	75	21	48	38	19	2	124	483	72	32	6	26	12	72	32	8	4	20	43	77	7	277	17	5	9594	1	12397	42	4258	13	7	4	58	3	0	75	15	556	0	0
miR-138-1-3p	35	37	1879	20	193	482	524	51	101	81	65	47	49	37	157	605	71	16	35	33	33	80	28	21	23	7	11	64	24	529	133	20	1724	47	1960	46	790	38	31	23	36	42	178	136	57	764	14	30
miR-138-2-3p	65	26	1973	7	182	252	662	65	49	18	35	40	20	19	137	509	32	35	108	43	30	122	45	32	49	32	34	42	17	446	88	8	555	0	725	36	247	16	17	5	36	12	64	106	53	535	0	15
miR-138-5p	91	76	1860	27	203	358	708	111	150	169	152	67	77	53	219	394	177	32	174	100	68	175	99	44	112	106	155	110	55	649	97	76	86627	73	113204	115	41343	63	37	57	40	79	277	248	95	516	94	33
miR-139-3p	145	72	1779	153	230	487	756	124	112	169	60	90	67	67	215	664	314	54	165	129	70	188	83	54	96	134	174	58	86	577	115	57	1225	106	2005	87	748	93	66	29	109	87	603	251	102	475	88	69
miR-139-5p	1009	1063	2428	1543	899	1098	1541	879	999	992	1002	586	1329	471	757	2910	2396	1338	1228	1133	365	1947	731	352	538	699	1710	856	681	2126	1470	1478	53224	1132	68544	1394	24495	394	918	1061	644	1490	4058	1632	804	1018	1270	816
miR-140-5p	199	148	1519	359	262	314	804	357	125	91	313	170	324	135	203	638	728	322	243	334	31	545	385	48	176	141	470	334	100	614	284	228	5646	344	7900	281	2713	67	241	332	147	261	1887	270	299	461	312	194
miR-141-3p	238	270	3102	311	358	557	1254	345	298	364	166	279	223	86	371	1117	664	148	235	159	130	409	241	154	114	226	314	215	131	727	476	355	23	185	33	193	3	185	325	231	258	124	863	537	271	743	357	259
miR-141-5p	105	49	3092	106	266	458	1029	160	154	284	101	80	99	44	237	792	194	46	123	71	73	161	96	44	60	84	134	104	25	702	206	105	6	75	3	145	0	86	114	47	61	86	174	300	117	731	53	79
miR-142-5p	1494	2535	2886	5370	1109	1686	1717	5975	734	346	3022	873	2014	736	563	8083	8112	2064	2153	2174	210	6911	1969	219	2757	656	3832	3094	951	5555	2435	5281	86	6381	81	2908	20	108	3157	6265	1686	4117	15149	787	4325	2585	2470	2395
miR-143-3p	606	331	3195	718	803	785	1396	683	387	430	812	843	715	390	556	1847	3309	662	526	854	190	875	612	97	394	315	849	532	385	808	587	512	68402	868	88601	564	31560	181	480	512	276	471	4208	842	898	1030	608	544
miR-143-5p	630	555	2769	739	625	1601	1179	729	909	1317	420	406	523	271	549	1807	1570	384	918	317	419	853	653	362	500	400	921	441	399	1506	898	657	144	617	173	544	62	442	704	304	570	354	2671	966	464	765	738	407
miR-144-3p	306	1029	2748	2109	289	544	1031	3713	99	165	426	98	652	168	197	2383	2031	369	625	425	32	3273	246	13	844	32	598	515	60	1652	718	1832	99	1146	63	797	40	12	852	1876	356	894	3840	249	1724	798	351	296
miR-144-5p	512	751	2633	1656	377	783	1296	2595	282	146	348	380	832	243	324	1735	1969	490	887	549	96	2310	283	171	633	215	746	651	174	1175	592	862	385	713	511	683	160	97	808	1267	489	1044	4173	525	1474	869	578	171
miR-145-3p	73	59	2195	141	177	379	934	127	119	251	108	74	58	45	205	548	267	47	118	65	69	197	115	31	46	86	55	121	50	419	200	72	410	83	495	91	190	70	82	39	89	99	185	293	54	498	71	88
miR-145-5p	614	342	1888	822	865	962	945	831	388	316	1577	888	997	555	431	2638	4181	795	453	1022	263	2366	986	122	553	408	1083	587	468	1281	1378	940	65872	1272	88954	827	31007	160	784	1089	425	569	7894	792	1009	1331	712	631
miR-1468-3p	127	47	2625	74	342	305	1050	99	166	176	93	106	29	39	308	1031	209	37	80	48	66	104	111	36	60	97	108	138	62	266	191	49	0	102	2	57	1	48	58	43	56	48	284	146	71	1373	37	60
miR-1468-5p	55	118	2129	68	181	378	697	75	233	115	106	63	65	110	181	661	323	66	61	96	40	87	116	49	74	89	77	68	94	492	102	7	106	75	134	58	40	46	62	11	23	57	317	161	77	414	83	36
miR-146a-3p	219	168	2161	169	350	717	991	314	392	443	164	210	205	55	245	1011	659	129	290	114	190	214	184	171	136	192	284	130	171	835	302	264	5	238	2	214	1	210	248	117	268	209	1139	375	184	860	264	215
miR-146a-5p	2011	3106	2786	5699	5011	3541	4404	6901	3338	2172	10845	6501	7023	3929	2539	11822	20739	5117	3010	11651	1800	14766	7147	1214	2979	4702	12634	5211	5156	6372	4250	7311	3966	9394	5522	4966	2022	1503	7020	7186	1905	6522	64711	9684	6602	5305	5496	6258
miR-146b-3p	112	263	2074	58	280	404	644	77	462	292	269	186	56	308	324	711	455	152	227	157	265	283	278	73	231	337	514	136	312	580	60	48	50	130	46	76	23	154	112	43	167	235	887	400	126	495	144	68
miR-146b-5p	545	528	2364	970	724	1209	1283	993	671	819	542	388	875	390	476	2130	2338	507	691	523	284	1115	618	275	395	561	1273	694	491	1304	710	893	6680	1093	9259	766	3246	323	768	650	427	531	3348	905	546	1049	684	717
miR-1471	355	433	2124	275	439	975	900	347	513	1339	225	286	170	227	567	1372	869	190	620	187	239	381	372	242	277	473	642	246	261	1042	470	189	34	339	28	206	14	393	199	165	338	341	931	692	304	700	377	250
miR-147a	33	24	2654	2	149	312	840	87	67	81	44	25	54	60	176	436	30	28	66	24	31	70	24	40	25	42	50	67	15	301	45	18	6	19	2	31	2	35	18	18	18	68	215	108	19	388	60	24
miR-147b	44	80	1956	55	186	370	707	111	189	115	91	35	40	78	164	423	137	65	89	81	91	96	59	82	74	97	130	62	73	432	59	37	18	60	26	57	6	54	67	39	97	55	134	170	68	437	92	67
miR-148a-3p	275	387	2730	1191	617	460	1258	1356	456	132	716	493	627	329	326	1668	1645	528	341	704	87	1524	434	121	362	233	1304	651	206	956	383	574	3679	930	4821	550	1709	149	438	848	274	529	2175	732	476	868	595	323
miR-148b-3p	305	605	2993	1064	568	559	1271	1387	574	239	915	636	636	354	324	2226	2199	741	462	1253	182	1833	586	103	500	333	1816	782	463	1344	424	812	18306	1435	24265	689	8622	241	813	1377	264	792	4058	1052	972	993	707	486
miR-149-3p	76736	18302	3834	22068	20589	15168	25685	23544	18019	33769	13184	30095	24067	29806	28008	30808	38323	25602	63004	19374	32463	20464	27239	31170	19382	32010	15689	42164	21620	34284	16842	23260	18692	31028	18982	19164	6477	27721	38687	37928	118031	31217	103882	51237	21570	9000	18616	22510
miR-149-5p	62	40	1805	37	225	451	766	77	91	268	99	48	39	36	160	806	139	60	140	31	25	63	42	48	39	73	63	69	55	592	86	29	18020	84	25185	46	8699	43	33	19	61	51	429	121	69	644	59	43
miR-150-3p	178	93	2505	87	364	1222	898	189	276	460	107	215	122	139	383	1091	201	136	213	124	167	452	214	93	117	172	313	147	134	993	214	107	202	119	148	136	56	157	69	70	139	129	541	378	167	705	185	105
miR-150-5p	6371	4557	2306	5279	5425	10525	6276	9450	7027	11528	4584	5257	12221	2905	7317	17473	25317	10782	11611	10516	4757	12765	8227	3932	2227	5207	8344	6420	4118	14591	10096	6240	7051	6227	9301	10834	3324	3355	8448	3405	5997	11413	31571	7129	8363	5473	6718	5711
miR-151a-3p	723	756	2877	1102	1306	1049	1799	1502	1173	708	1488	1248	1446	700	821	3476	4074	1284	873	1980	358	2643	1375	1148	703	1381	2793	1027	1171	1611	928	1105	13897	1655	18043	1001	6572	514	1121	1329	581	1412	9912	1802	1031	1475	1593	893
miR-152-3p	149	111	3273	205	389	490	1068	329	228	237	316	133	192	115	248	1044	366	175	241	264	55	502	215	40	126	106	270	164	110	693	271	182	4330	264	5610	196	1972	67	118	291	86	227	862	309	221	650	153	105
miR-153-3p	72	28	2771	37	127	349	924	140	67	56	63	79	56	20	116	498	42	20	67	64	24	112	58	17	20	82	62	90	33	458	68	20	982	31	1065	183	406	42	41	14	53	70	130	128	76	664	62	32
miR-153-5p	110	149	2587	15	157	232	915	98	115	24	62	27	51	78	189	353	207	65	65	64	76	66	86	40	59	72	171	61	84	437	41	53	39	50	70	42	18	50	42	5	56	100	352	180	12	371	88	29
miR-1537-3p	88	57	2806	52	244	382	1058	155	166	108	135	121	52	58	270	1070	422	57	23	117	40	196	117	38	102	82	134	120	46	568	203	98	7	40	22	103	8	28	97	74	107	143	553	137	106	888	86	44
miR-1537-5p	42	11	1657	0	89	113	656	95	81	44	35	43	30	6	121	282	49	13	1	22	4	105	24	9	8	20	40	28	6	163	37	38	0	33	1	41	0	36	35	9	35	35	76	32	30	420	13	11
miR-1538	377	491	1422	321	497	887	725	294	846	723	536	297	374	450	407	1402	1036	232	655	453	394	479	388	241	421	403	836	270	317	930	522	257	21	358	22	179	4	152	239	175	282	456	2026	569	252	792	526	193
miR-1539	150	166	1829	250	289	864	677	182	219	562	163	157	238	129	303	974	626	115	274	154	145	279	165	121	91	172	250	189	145	799	276	187	24	163	15	109	3	112	204	122	126	156	727	383	212	837	257	133
miR-154-3p	80	23	2229	21	289	246	857	87	49	66	94	32	45	14	184	346	121	35	26	42	14	96	93	21	19	49	33	75	14	394	58	19	1560	66	2132	61	731	23	108	80	34	134	37	202	21	523	27	33
miR-154-5p	77	35	2238	89	238	331	779	156	193	53	139	83	65	58	353	473	425	64	128	85	43	276	112	41	45	79	222	140	108	413	147	21	4460	193	5954	98	2101	45	164	220	68	205	248	421	101	663	159	65
miR-155-3p	39	17	2045	14	230	302	852	102	91	16	45	58	14	11	148	523	26	15	72	38	32	124	30	17	17	27	34	74	11	407	106	28	2	8	1	62	2	16	48	18	48	8	0	119	41	531	28	17
miR-155-5p	151	62	1993	91	260	485	913	285	240	219	91	131	212	91	188	674	581	168	219	193	87	338	127	82	75	120	349	169	46	512	198	175	512	153	666	265	189	75	142	179	169	237	615	316	153	396	146	103
miR-1587	294	307	1223	178	300	339	477	226	457	460	243	234	180	297	314	723	839	173	544	227	281	320	294	186	278	375	635	146	367	351	215	134	60	302	69	101	26	164	307	122	257	321	1260	389	226	298	285	178
miR-15a-3p	96	61	2282	68	207	588	760	111	217	173	104	85	102	82	270	697	345	67	98	161	78	185	112	59	86	80	192	109	84	796	215	85	59	166	68	97	20	80	83	96	56	135	431	249	62	734	105	65
miR-15a-5p	2845	4071	2583	7564	3102	3495	3052	14129	3121	1781	4968	3525	6377	2640	1351	11358	14752	4410	4839	6898	1052	13431	4059	1044	3636	2242	11389	4632	2777	5887	3487	5857	48670	8429	62760	4658	22331	1133	6570	8989	2463	6738	30656	6088	8298	3361	5630	2831
miR-15b-3p	120	132	2251	102	211	314	910	154	226	193	169	116	62	188	256	728	329	86	202	130	112	277	135	106	122	149	140	104	183	583	125	123	115	66	114	43	35	88	78	93	120	126	524	255	86	639	58	75
miR-15b-5p	1921	3198	2641	6044	2682	2096	2483	12081	2436	1024	3675	2837	5044	2091	809	9675	11905	3836	2895	5701	566	11928	2881	686	3091	1175	8315	3680	1951	4817	2432	4674	15858	6913	20069	3766	7248	697	4663	7266	1927	5722	20619	4400	6102	2676	4127	1982
miR-16-1-3p	122	123	2623	69	363	532	1122	270	307	216	190	110	144	181	325	877	459	135	218	290	114	204	293	93	112	148	255	119	219	592	200	107	95	112	91	167	22	101	127	137	123	137	856	369	145	840	123	127
miR-16-5p	15542	21863	2683	30874	16961	20042	13252	83334	20920	9124	19664	19777	36558	13812	6042	51801	77439	23932	25331	36024	7983	67060	20038	10011	16134	10596	48155	21202	11327	25918	18861	24312	126897	30916	170166	22756	60821	6687	28731	38849	13743	36176	168619	37181	45543	15352	25975	8973
miR-17-3p	1204	449	3078	893	689	1766	1628	800	631	662	818	1093	1245	394	1402	2335	2070	1682	857	1775	370	1466	2377	697	545	538	1031	580	446	1255	1022	615	1615	1552	2220	664	815	222	719	1210	682	669	4374	1336	682	935	1959	757
miR-17-5p	2195	3010	2621	4774	2411	2759	2881	8345	2084	1301	3369	2982	4663	1976	986	8196	10128	3624	4103	4858	972	9598	3441	897	2145	1525	7694	3250	1868	3772	2539	3728	11495	4852	14873	2936	5213	884	4262	5320	1672	5036	24467	4279	4850	2993	4163	1919
miR-181a-2-3p	104	81	2143	47	267	457	878	152	173	135	98	67	155	43	184	615	172	98	182	73	44	217	88	39	60	81	70	177	47	566	199	142	1095	124	1503	97	510	47	75	43	127	129	652	233	98	545	98	40
miR-181a-3p	81	90	2235	31	215	371	710	74	149	159	156	94	75	83	289	592	249	60	74	57	50	95	92	62	72	87	151	80	50	455	128	52	4044	69	5068	128	1891	48	51	47	59	89	104	273	74	525	89	38
miR-181a-5p	1454	1713	2659	1801	1629	1947	1861	4041	1358	1310	2367	1381	2393	1156	810	4415	5361	2014	1844	2537	614	4634	1981	507	1359	1359	3685	1774	1530	2833	2077	1792	414194	2781	513873	2171	188464	448	2570	2214	1057	3431	11039	2494	1943	1730	1722	1015
miR-181b-3p	111	49	2886	48	236	224	891	88	134	121	82	110	21	48	220	879	124	45	90	66	70	131	66	50	49	66	123	65	35	433	82	50	125	21	170	55	51	55	44	35	129	46	398	233	53	772	58	46
miR-181b-5p	268	315	2633	286	390	416	968	416	416	362	529	217	320	237	346	1223	1065	263	400	349	199	521	358	146	216	190	505	256	269	776	230	156	107125	320	134845	283	48056	145	284	249	138	432	1373	499	278	661	299	237
miR-181c-3p	102	15	3199	40	243	437	855	131	78	57	93	89	89	56	235	782	193	80	80	90	64	121	74	23	37	72	59	100	20	754	136	50	677	62	789	134	309	66	57	20	50	56	237	151	122	696	72	19
miR-181c-5p	548	699	2760	1153	747	1161	1332	1039	990	1474	517	433	793	313	744	2491	1789	423	897	408	478	1171	745	406	509	535	1000	642	492	1398	1039	1062	37364	809	35274	669	11657	399	889	507	550	590	4548	1354	942	864	765	695
miR-181d-3p	69	26	2525	63	270	657	924	112	62	105	68	35	27	31	205	569	118	28	97	62	86	114	61	32	23	32	58	57	20	808	65	52	22	44	26	47	6	28	39	24	41	17	248	159	11	632	34	43
miR-181d-5p	153	81	2877	104	267	385	999	187	152	195	115	155	153	71	250	549	272	143	142	139	61	211	177	77	77	95	317	150	110	591	140	90	48125	111	58169	159	20636	60	87	151	50	176	735	469	176	489	154	43
miR-182-3p	14	0	2463	0	196	224	849	77	39	49	58	54	20	9	181	366	80	16	10	20	34	130	16	16	4	17	19	45	0	304	59	14	8	8	0	30	0	19	0	0	53	44	14	78	45	597	0	0
miR-182-5p	73	80	2072	187	251	325	876	535	222	188	105	200	218	80	184	880	323	74	223	93	102	227	56	119	57	40	198	90	28	408	131	148	62	117	71	83	19	60	149	325	68	129	542	386	196	463	73	37
miR-183-3p	32	8	1397	26	182	226	554	46	92	74	52	41	24	17	141	392	54	18	31	35	29	68	16	17	2	27	22	33	6	228	53	25	1	30	1	23	1	20	11	11	11	18	76	36	16	440	23	8
miR-183-5p	43	40	1885	15	180	208	802	157	67	57	66	108	100	43	136	467	176	25	96	20	18	121	77	57	56	44	91	87	10	395	77	95	59	65	35	32	24	40	97	47	16	55	278	131	85	385	32	24
miR-184	93	100	2516	23	231	250	892	84	96	161	107	75	26	112	184	345	167	25	98	31	73	180	56	32	43	85	117	85	39	408	78	19	250	18	348	55	126	43	77	10	68	58	67	245	51	526	52	31
miR-185-3p	145	110	1380	65	256	359	523	123	211	116	210	188	112	149	281	642	381	169	145	205	129	204	432	857	132	181	235	76	170	375	190	90	90	107	98	84	35	113	132	121	115	161	784	311	121	321	197	266
miR-185-5p	6622	4406	2456	6581	4243	6842	4904	7324	2997	1496	8013	6522	10127	4603	10801	13173	12653	13323	3776	15302	5235	17512	25474	16256	2696	4710	10152	3707	3635	3829	5741	4201	9273	9569	13017	4468	4890	1478	6777	15625	6939	5514	49131	15419	7185	4701	15761	10332
miR-186-3p	186	188	1986	206	278	560	991	282	324	429	132	117	212	134	282	811	605	138	258	114	149	318	255	109	134	180	270	240	113	752	249	251	19	241	16	137	7	207	221	141	242	213	855	525	263	615	273	205
miR-186-5p	623	748	2261	2165	652	901	1328	1889	541	703	1119	538	884	438	610	3269	3573	926	869	1265	315	2204	1200	693	740	639	1554	853	710	1671	1285	1320	7435	2122	10103	763	3364	324	1214	2493	722	1315	7023	981	1270	1145	1542	1292
miR-187-3p	927	720	1888	1554	733	1259	1252	1014	1330	1568	569	690	897	367	787	2871	3141	418	1442	530	644	1359	898	487	545	893	1200	714	682	1571	1589	1318	698	1090	907	718	323	712	972	507	744	643	5095	1561	786	996	1267	1023
miR-187-5p	606	643	1840	867	639	1039	1036	808	965	1441	454	485	519	249	745	1951	2163	398	1056	314	465	946	637	399	392	613	963	582	451	1396	1313	978	93	695	123	613	36	522	619	397	635	484	3091	1193	657	1112	933	843
miR-188-3p	111	88	2687	107	288	819	786	125	167	408	102	81	94	71	210	732	170	34	156	61	82	264	124	37	68	110	93	145	92	742	157	94	31	53	47	108	14	25	88	21	95	75	149	170	117	730	186	76
miR-188-5p	99	54	3173	87	321	674	1013	167	182	347	127	142	130	75	264	888	316	108	103	142	50	329	211	48	21	106	79	125	55	687	171	110	78	184	123	140	48	30	107	63	128	101	336	254	108	700	142	78
miR-18a-3p	141	151	1784	83	317	539	877	182	426	228	150	118	86	161	212	702	225	130	156	117	126	271	144	93	113	174	258	88	172	695	113	107	235	138	319	39	120	59	53	67	119	185	456	171	130	561	75	64
miR-18a-5p	642	624	2290	973	716	1074	1321	1516	796	394	643	658	1243	439	576	2176	2422	1117	693	1354	330	1697	1040	268	450	465	1934	690	486	1118	742	782	422	1108	545	607	190	328	791	1161	465	786	5330	1457	893	951	1096	772
miR-18b-3p	88	147	1258	87	165	326	493	99	227	182	87	66	61	93	174	541	311	52	57	75	99	166	148	48	87	127	108	54	78	461	163	76	11	75	13	48	4	80	102	43	104	90	424	243	51	391	87	109
miR-18b-5p	358	230	2197	417	351	490	972	844	223	225	274	319	474	147	338	1412	854	426	364	472	88	675	435	136	223	232	899	273	231	662	348	383	146	613	150	330	64	101	317	522	193	439	2136	445	317	721	415	217
miR-1908-5p	4240	2642	2308	1794	2341	2676	3437	3696	2736	2083	2000	1413	1370	1644	2192	6626	5214	1840	3520	1106	2661	2178	1940	3560	2735	2638	2037	1349	2646	2652	2467	4022	417	2192	436	1407	152	2723	1695	3414	3633	2154	7263	3112	1353	1743	2219	3591
miR-1909-3p	453	453	1927	321	535	2355	859	451	638	1201	323	224	299	403	468	1947	1114	189	776	302	324	537	387	227	428	403	683	274	375	1534	481	406	54	184	48	181	16	218	301	109	314	424	1636	508	555	1051	319	168
miR-1909-5p	481	459	2110	775	611	1577	1077	557	674	1019	298	291	373	257	541	1715	1356	215	627	300	370	532	385	273	345	368	746	300	394	1389	837	739	49	429	22	403	18	335	425	261	371	395	2498	887	410	1242	684	395
miR-190a-3p	64	1	1964	1	192	234	1010	70	138	141	44	47	26	19	108	785	68	13	46	39	23	60	15	30	3	16	15	86	15	412	68	56	2	18	0	66	0	0	37	7	83	20	0	180	40	710	36	4
miR-190a-5p	49	27	1303	16	123	121	872	75	44	101	64	66	22	18	99	313	77	15	29	6	7	50	49	17	15	52	20	52	13	156	104	34	15	30	5	78	1	31	45	23	64	29	94	154	24	318	35	33
miR-190b	30	4	2151	3	214	198	976	107	21	89	39	38	36	6	140	423	72	0	31	28	33	121	49	25	2	14	60	37	10	397	83	35	5	26	1	73	0	22	0	36	40	37	51	122	28	327	5	9
miR-1910-3p	383	292	2789	145	396	583	986	212	382	398	326	229	117	238	314	1019	682	199	380	178	163	251	213	91	359	300	486	161	308	486	178	211	416	228	420	142	177	226	117	182	222	201	1139	373	141	806	262	319
miR-1910-5p	360	558	2611	288	577	1521	921	313	780	758	515	250	251	541	490	2000	1118	197	600	343	328	500	434	243	322	406	1097	251	411	1371	335	247	24	307	36	167	10	240	214	143	228	420	1252	534	245	1243	332	295
miR-1911-3p	64	37	3167	36	287	440	976	106	77	285	116	82	62	89	216	602	321	56	129	108	109	170	93	58	39	79	121	52	99	573	142	64	15	87	7	92	1	76	63	34	57	104	456	210	70	643	32	34
miR-1911-5p	47	23	1959	36	182	487	785	50	136	210	143	50	25	49	125	647	190	44	110	40	57	76	64	15	17	60	60	45	45	555	70	17	91	4	97	73	35	48	21	10	29	58	273	214	57	445	9	7
miR-1912	100	30	2287	9	226	300	681	91	103	99	58	43	13	42	155	754	145	35	60	58	39	68	64	30	35	73	88	74	60	548	75	55	329	22	576	73	200	26	18	33	43	38	138	171	23	675	44	21
miR-1913	1324	1891	1667	783	1217	2089	1053	861	2963	2535	1867	1116	736	1646	1328	3281	5385	896	2289	1542	1405	1295	1435	663	1445	1582	3469	852	1850	1417	1141	807	377	1306	389	547	114	701	657	353	1052	1714	7364	2461	1054	1384	1488	774
miR-191-3p	100	46	2150	77	200	452	691	112	110	180	103	101	36	43	148	634	222	78	5	82	62	127	57	65	23	47	70	107	55	554	110	56	40	64	56	66	14	36	118	36	62	46	245	174	59	592	47	81
miR-1914-3p	266	246	1509	122	392	835	690	262	281	393	277	387	138	275	261	926	967	297	189	323	266	203	272	105	234	412	382	182	316	1118	178	229	241	336	257	169	87	265	175	186	264	163	620	394	197	588	482	317
miR-1914-5p	1438	2343	1617	868	1273	2588	1172	731	4136	2989	1973	1110	837	1917	1679	4805	5286	921	2864	1665	1865	1840	2068	848	1909	2099	3848	917	2387	1672	645	739	41	1621	47	464	10	1075	744	582	1199	2152	9414	2606	1207	1620	1653	1008
miR-1915-3p	14284	99610	1781	10308	25337	12613	12234	16208	101732	21861	21805	15088	11374	41541	21590	47858	43937	11464	33606	25409	20029	22431	13928	34547	16791	36899	38751	16502	48226	25603	14825	28258	1466	28272	1734	8964	591	80459	17486	22149	30520	65732	254043	25779	11538	16845	18142	23653
miR-1915-5p	104	101	2203	83	303	975	850	92	179	381	115	85	61	107	273	1050	462	72	137	105	67	135	120	79	92	131	234	62	68	904	161	81	16	54	16	49	1	68	66	38	99	106	467	244	162	645	120	74
miR-191-5p	2045	3226	2627	5402	3776	2791	3802	7441	3946	1834	5600	4623	5207	2718	1585	10286	15054	4414	4134	7295	1295	10947	4854	1412	2634	2757	9855	4423	3332	4189	3372	4402	38276	7482	52060	3620	18087	1391	4410	6555	1585	5314	24654	5926	4581	3974	4313	2947
miR-192-3p	81	44	1957	87	237	439	718	140	110	96	102	74	85	32	230	689	128	64	107	75	62	132	71	34	19	68	107	98	13	572	125	92	37	48	39	80	11	53	61	66	54	67	390	115	106	756	95	50
miR-192-5p	186	138	2306	304	213	570	897	444	173	275	226	225	488	111	288	973	442	238	284	393	117	518	218	82	102	165	168	234	43	566	451	162	1302	442	1661	342	625	98	203	194	181	289	2465	579	250	758	174	99
miR-193a-3p	1223	780	2518	579	697	2493	1532	2244	1130	856	382	192	552	137	458	2235	878	474	599	398	280	607	391	259	343	420	512	307	245	1191	1740	3263	229	517	331	402	134	233	470	387	574	425	1354	865	300	1317	507	441
miR-193a-5p	748	625	1374	971	759	515	1321	542	563	461	1735	687	897	1120	1467	1505	2124	865	1281	1493	1972	711	777	1141	1410	1357	1708	710	987	1389	1074	566	505	3930	661	957	233	541	884	783	1245	1494	8154	1353	672	911	1345	1073
miR-193b-3p	345	218	2268	537	646	1000	1024	543	546	842	432	214	579	133	421	1508	629	482	368	841	441	483	255	115	389	332	498	415	182	1429	1071	390	10775	1747	14751	592	5018	228	338	347	496	740	3686	482	367	1354	541	295
miR-193b-5p	43	36	948	123	127	126	432	84	103	143	58	63	90	21	134	251	229	78	126	74	106	109	58	27	104	85	97	114	39	269	149	44	138	218	198	97	74	38	47	38	110	133	526	144	42	178	80	38
miR-194-3p	40	30	1847	14	217	416	721	81	113	109	56	39	32	34	153	345	10	40	14	35	13	130	43	30	60	70	43	79	35	496	74	10	3	17	10	43	0	21	42	13	16	24	47	113	56	418	60	17
miR-194-5p	277	219	2842	348	433	649	1012	699	286	238	230	161	474	194	290	1101	549	258	448	395	97	653	204	102	120	115	277	285	115	766	331	246	2074	299	2798	306	1084	57	347	313	147	400	1209	514	633	845	141	97
miR-195-3p	170	181	2178	241	341	510	949	179	283	248	173	98	143	56	264	1085	346	69	179	85	126	280	159	112	62	108	179	124	86	671	290	118	112	86	117	128	39	100	178	92	106	121	673	289	95	874	115	130
miR-195-5p	219	253	2548	484	411	593	1103	318	363	359	239	269	277	157	305	1191	830	289	212	286	138	520	224	61	177	221	562	315	184	750	451	271	21878	158	28238	412	10207	109	340	238	175	366	1414	537	294	804	355	155
miR-196a-3p	138	165	2593	77	258	503	926	179	248	197	180	162	50	79	252	1255	292	73	118	82	78	182	128	90	143	138	210	165	90	661	231	118	5	87	0	102	1	120	94	82	102	125	413	254	109	929	42	92
miR-196a-5p	74	64	2280	59	148	270	913	118	159	88	59	77	48	69	91	343	195	25	81	32	37	186	104	39	25	62	106	98	44	255	93	49	7	22	3	85	3	91	126	21	29	46	182	222	58	376	99	28
miR-196b-3p	664	569	3050	739	699	1765	1244	643	764	1446	476	348	496	186	525	2241	977	338	710	400	456	846	395	246	265	412	739	416	324	1464	1033	693	16	560	19	589	5	257	505	236	442	294	2499	1071	406	1166	490	364
miR-196b-5p	30	39	2346	35	106	318	806	104	93	63	104	64	75	19	180	483	91	45	99	26	18	74	64	25	43	50	91	64	45	291	46	51	7	109	16	87	1	26	94	17	42	29	187	181	45	332	13	25
miR-197-3p	445	398	1484	532	732	1113	989	646	620	861	897	743	745	424	569	2024	2050	648	586	822	332	1062	681	228	376	335	808	501	412	838	521	457	11549	596	15226	382	5510	223	412	624	313	425	2453	533	389	831	485	402
miR-197-5p	3034	5546	1404	10357	1306	1646	1966	1500	2851	58358	1239	1695	985	985	1297	4457	3211	998	14607	953	1215	1538	1638	3155	2264	1852	3647	1438	1490	2129	1929	2018	395	3698	481	1700	184	3789	1917	1190	2040	1671	7589	2337	2263	1281	2713	3141
miR-1976	588	825	2335	406	586	1272	974	506	1040	1060	743	560	338	634	726	1977	2152	416	971	668	623	794	646	718	439	760	955	363	748	1071	364	268	119	402	113	352	34	290	301	305	442	409	3206	985	438	949	504	341
miR-198	277	136	2233	39	238	415	914	114	263	151	128	179	97	207	271	903	386	148	238	154	183	127	189	124	205	194	340	123	182	547	70	38	74	161	128	53	36	94	98	50	60	139	514	125	49	611	149	167
miR-199a-3p	777	944	2919	3639	2255	1181	1979	3950	1120	361	2506	2112	2156	1180	738	5712	9148	1710	1139	3816	410	4100	2385	288	1493	1142	6622	2900	1824	2405	1538	2287	3691	5024	4537	1828	1701	515	2588	3717	606	2605	11327	3190	2794	1634	2309	1515
miR-199a-5p	438	872	2158	1609	1343	640	1151	2004	1027	337	1665	1430	1525	648	487	3705	5075	832	686	2124	226	2781	1459	194	751	801	3317	1306	982	1189	838	1147	1664	2337	2277	913	828	329	1020	2356	374	1693	6781	2149	1509	1347	1273	1110
miR-199b-5p	96	43	1816	30	205	189	705	77	91	124	113	81	36	53	168	481	209	49	166	74	77	132	33	19	39	47	110	87	39	286	80	21	264	42	357	111	150	37	34	24	66	45	281	175	102	648	11	60
miR-19a-3p	1673	1749	1872	3321	1492	2390	1868	4210	1445	1008	3154	1918	3762	1219	1852	6980	9010	4321	2267	5250	656	7850	5357	652	1417	1296	4390	1739	1429	2565	2694	2639	571	4117	717	1851	255	619	2605	6135	1600	2612	20756	3312	3124	2252	4887	2535
miR-19a-5p	102	112	1888	189	166	408	810	165	181	283	82	91	111	31	126	630	283	71	172	103	90	234	92	76	82	79	153	110	60	569	288	167	22	140	13	96	3	54	246	95	109	112	442	232	170	386	275	94
miR-19b-1-5p	102	134	2025	199	328	535	987	156	230	314	96	136	99	106	191	829	244	70	65	121	125	187	165	69	83	107	192	106	83	679	148	55	95	147	156	112	36	81	116	48	82	91	715	213	150	542	160	92
miR-19b-2-5p	61	68	2200	49	187	350	869	94	185	135	85	70	64	33	155	553	247	70	61	56	53	127	83	81	61	88	131	94	43	477	56	105	5	51	12	109	0	22	116	49	79	80	317	241	50	323	149	11
miR-19b-3p	6650	5667	1829	8268	4750	11259	3839	13628	3559	2220	13635	5624	14625	3553	6141	24388	23619	18591	6668	19729	2200	31883	23221	1842	4604	2936	12209	5639	3689	7272	10551	7698	3842	13605	5153	6799	1841	1323	7573	28825	4999	8953	71110	7796	10645	7955	18058	7303
miR-200a-3p	102	40	2979	72	211	425	945	135	128	156	55	71	116	19	178	562	176	45	34	32	53	159	62	36	47	91	111	72	17	489	95	50	421	99	538	101	204	38	50	49	63	42	201	229	44	510	8	37
miR-200a-5p	131	60	2477	147	300	437	903	178	307	326	90	116	131	53	262	796	354	84	210	54	83	167	158	63	94	228	138	145	97	766	235	218	17	103	15	168	2	91	194	60	127	88	421	232	101	658	118	110
miR-200b-3p	31	19	2235	23	166	163	841	98	61	138	46	57	18	9	146	554	115	39	39	41	29	101	36	41	28	38	43	30	4	413	124	18	359	62	400	102	161	29	21	20	48	38	77	87	30	598	33	10
miR-200b-5p	25	37	1951	24	150	297	789	51	53	124	9	22	11	20	163	580	55	24	48	13	16	82	25	14	9	21	31	31	9	303	10	17	7	10	7	25	8	21	37	9	21	21	147	101	3	351	22	12
miR-200c-3p	39	19	1874	21	228	238	776	137	62	63	71	110	24	35	167	512	48	36	23	59	44	61	65	50	4	36	82	98	19	385	65	54	69	24	125	57	26	25	32	17	36	68	135	116	91	488	27	28
miR-200c-5p	56	18	2036	22	165	439	790	59	39	98	59	60	64	23	200	583	37	16	73	64	30	108	97	50	20	39	51	27	33	510	141	39	2	44	7	72	1	31	62	15	53	13	3	86	44	562	17	14
miR-202-3p	47	13	2230	17	140	192	724	41	46	44	28	59	32	5	115	388	77	23	10	26	28	73	42	14	9	23	26	38	7	236	47	18	14	30	20	41	5	19	9	14	26	21	51	121	34	509	36	32
miR-202-5p	37	3	1641	31	117	98	674	55	54	29	60	32	18	19	108	244	90	14	47	11	41	78	50	35	4	17	7	31	3	252	19	21	1	0	3	71	0	29	22	2	33	24	61	61	9	305	52	21
miR-203b-3p	27	5	1893	3	147	196	818	57	68	42	36	52	68	7	97	409	24	20	10	6	12	111	11	12	2	19	10	69	2	355	30	12	22	0	14	46	2	25	2	5	35	2	25	75	16	608	11	19
miR-203b-5p	33	11	1535	29	167	212	623	94	59	40	40	31	46	14	169	398	2	9	32	11	12	20	15	19	3	24	30	36	10	145	67	21	3	24	0	38	1	43	28	14	30	37	118	109	32	426	25	6
miR-204-3p	613	762	2607	821	577	1124	1199	763	910	933	386	509	302	446	558	2162	1875	405	822	354	451	658	559	422	489	677	862	461	637	1121	812	1091	813	688	942	497	375	484	537	342	786	621	2733	764	567	974	808	846
miR-204-5p	103	61	1690	53	144	218	695	111	84	106	45	52	32	56	154	502	111	65	82	30	24	84	76	22	42	42	163	109	65	449	74	34	23935	90	30927	124	10857	20	83	48	97	63	249	93	76	533	95	17
miR-2052	33	3	2960	0	223	262	978	92	44	93	58	62	6	18	167	246	0	29	32	35	18	183	13	0	7	34	0	60	0	257	22	13	0	0	0	66	0	24	11	7	12	37	0	87	40	421	0	2
miR-2053	9	4	1479	6	146	149	743	66	42	48	33	42	61	10	116	259	35	13	34	13	7	38	7	3	0	10	6	58	0	219	32	2	2	10	0	43	0	4	0	1	13	5	24	65	1	335	9	0
miR-205-3p	79	43	3254	69	127	331	1165	135	227	139	109	75	70	73	257	531	258	53	52	64	57	141	75	49	36	90	23	61	47	326	111	31	2	22	0	95	1	32	66	7	24	76	341	186	46	618	82	19
miR-2054	18	0	627	4	119	142	536	47	37	7	25	56	10	6	92	192	78	3	0	15	4	45	13	7	1	10	0	18	0	139	14	15	0	6	0	24	0	12	0	0	35	21	0	148	26	270	0	15
miR-205-5p	109	89	2373	185	353	599	735	186	218	225	270	119	216	172	255	675	541	160	120	215	94	668	298	51	92	127	217	141	134	736	228	200	25	143	42	237	16	30	145	116	138	222	1667	327	171	635	90	157
miR-206	50	15	2554	38	132	270	866	98	92	55	117	47	43	73	152	316	127	17	79	63	36	137	64	39	13	43	95	30	41	361	35	10	18	29	9	69	7	63	59	11	54	62	111	260	60	386	35	10
miR-208a-3p	147	18	2405	98	277	673	957	95	106	315	55	55	57	12	203	1116	191	37	19	22	58	211	52	49	51	87	127	105	22	578	155	93	6	20	7	93	1	63	82	33	66	61	346	198	99	939	128	37
miR-208a-5p	7	9	1156	23	91	255	433	29	93	65	26	41	26	9	81	205	59	20	34	8	18	39	23	6	7	17	47	36	0	287	7	2	2	26	3	46	1	11	30	0	46	20	9	66	18	291	34	12
miR-208b-3p	71	0	2637	62	247	425	985	101	53	158	64	71	28	20	165	650	33	53	45	14	41	86	29	54	0	50	38	82	21	318	68	36	7	0	2	74	0	26	29	7	65	41	62	123	20	761	19	19
miR-208b-5p	71	72	2015	53	143	344	972	152	154	208	86	44	51	50	164	436	127	89	122	82	112	122	40	43	44	77	215	77	46	397	142	73	1	30	5	133	1	64	70	45	73	68	381	246	84	492	63	72
miR-20a-3p	109	77	2066	220	246	243	802	102	110	243	161	119	108	61	133	662	326	54	98	94	36	271	63	33	59	83	201	123	99	505	77	91	264	146	373	134	134	44	184	109	60	72	597	361	91	495	119	90
miR-20a-5p	1985	2575	1985	4165	1985	2360	2066	7986	2165	1067	2741	2369	3967	1596	884	7720	8826	2860	3233	4773	738	8497	2859	744	1815	1727	6887	2898	1600	3664	2399	3128	5315	4652	7237	2836	2413	721	3996	4390	1427	4449	21552	4754	4781	2528	3593	1598
miR-20b-3p	73	45	2653	45	273	491	966	66	205	125	55	69	58	73	165	768	156	20	88	50	83	151	89	44	52	71	87	51	29	696	18	58	33	71	52	69	15	28	31	32	85	51	145	111	74	646	22	26
miR-20b-5p	647	714	2665	1446	648	962	1531	2987	594	474	831	659	1008	445	519	3622	3330	791	1258	1066	209	3250	911	313	874	374	1835	860	524	1520	781	1484	5031	1528	6245	1028	2173	305	1263	1690	593	1552	7294	1297	1425	1695	1298	749
miR-210-3p	1455	794	2262	1649	812	1881	1515	1224	1129	1408	1375	914	1538	600	1831	4089	3177	1404	1170	1818	760	2235	3574	2921	973	1347	1752	623	947	1532	1877	1503	2286	2482	3091	1183	1056	477	1360	1713	1548	1148	7968	1916	1497	1461	2852	2201
miR-210-5p	1105	1600	1670	1137	931	2444	1202	934	2301	2685	1185	718	836	879	1045	3138	3962	681	2127	1016	1121	1475	1188	735	981	1259	2002	886	1634	1711	1463	926	263	1295	267	642	131	727	1036	500	893	1245	6608	1788	1013	1144	1381	917
miR-2110	275	125	1673	158	291	495	719	138	142	186	169	198	132	199	389	639	309	161	171	235	144	240	546	1932	109	239	340	115	93	556	151	117	419	235	631	121	271	103	112	201	232	150	787	423	146	433	350	314
miR-2113	53	45	3029	19	169	376	950	137	35	127	45	32	37	18	159	627	79	14	39	63	39	31	61	14	30	31	98	63	20	395	38	22	12	45	22	107	0	14	35	17	33	64	52	64	36	486	0	55
miR-211-3p	355	272	2804	235	522	771	896	227	569	526	290	211	254	456	441	1007	934	212	528	215	296	338	293	98	283	332	661	262	312	804	199	238	464	260	483	144	164	164	253	195	453	358	1229	278	174	949	280	133
miR-2114-3p	34	37	2922	11	249	586	918	97	122	93	92	91	32	24	216	661	175	28	69	40	45	71	82	37	16	34	40	93	31	563	135	35	8	71	13	133	5	50	30	15	102	37	216	181	36	782	55	27
miR-2114-5p	98	46	2559	167	340	776	946	197	151	318	75	109	122	31	239	886	164	67	162	52	82	203	68	44	79	110	97	98	29	863	241	184	29	74	25	147	11	62	160	60	61	109	439	237	102	822	117	58
miR-2115-3p	537	564	2775	789	648	971	1475	715	1074	1387	363	406	643	282	677	2219	2007	348	985	435	413	849	492	359	416	689	898	576	399	1200	1058	849	65	606	31	495	17	393	678	521	483	600	3431	1309	437	1032	878	740
miR-2115-5p	503	459	2493	665	591	1005	1084	563	1074	1501	383	470	480	262	615	1917	1842	278	1026	357	360	715	617	322	391	503	899	499	371	1185	908	762	58	617	68	474	22	390	775	421	541	480	3847	1118	520	1192	911	669
miR-211-5p	82	33	2180	56	167	356	719	72	135	189	89	122	78	82	194	613	175	68	88	104	83	133	98	48	66	104	147	91	58	378	85	40	1807	61	2404	65	824	56	63	6	80	89	377	161	59	509	76	37
miR-2116-3p	501	500	2048	397	556	856	935	534	825	1076	379	376	400	314	577	2096	1451	322	750	282	445	431	454	328	392	534	689	366	402	977	670	630	79	481	103	346	48	321	359	276	373	430	1970	897	391	1361	581	359
miR-2116-5p	492	356	2181	641	386	682	1080	658	738	920	331	266	350	192	437	1567	1158	262	765	216	315	547	439	235	258	407	508	379	252	696	892	775	72	445	59	271	21	228	574	411	529	399	2248	938	330	674	702	608
miR-2117	80	75	2576	23	210	442	770	102	113	235	33	66	44	21	208	406	158	25	67	101	69	85	62	47	34	96	37	60	53	518	90	66	1	38	3	34	1	20	26	20	53	42	92	171	46	567	36	4
miR-212-3p	1293	1288	2751	1876	1093	1600	1600	1348	1958	2506	757	756	1262	458	1000	4201	3988	666	1924	749	855	1756	1425	765	737	1064	1874	911	949	2014	2248	1673	2333	1318	2999	756	1004	818	1443	780	1090	1017	7195	1798	1014	1410	1576	1569
miR-212-5p	29	13	2193	26	192	274	903	101	54	61	28	58	62	19	190	412	45	32	46	10	13	77	23	29	17	63	38	45	17	450	133	29	394	19	572	48	192	40	29	5	26	59	100	106	38	524	37	33
miR-21-3p	262	221	4003	300	621	1326	1421	427	342	510	463	314	246	288	470	1433	679	445	242	564	212	568	367	175	272	285	659	217	288	1229	286	187	199	754	220	250	95	130	160	237	199	353	1248	577	248	1291	315	368
miR-214-5p	52	30	2510	46	170	342	871	89	155	86	48	56	59	23	175	597	137	46	43	44	19	67	65	34	39	49	70	72	34	729	63	22	75	37	72	83	28	30	50	14	45	53	179	143	45	503	55	36
miR-215-3p	31	29	1337	51	124	150	623	37	72	89	49	40	27	8	139	410	94	8	54	21	33	105	32	12	21	32	33	32	22	231	69	27	4	11	0	44	0	16	12	5	42	9	83	74	60	397	3	24
miR-215-5p	84	23	2375	54	218	200	810	50	85	103	76	49	48	11	198	532	53	43	98	68	41	155	36	40	26	72	50	112	30	323	65	60	4	44	1	70	3	32	22	20	54	60	352	174	34	651	39	53
miR-21-5p	2030	3911	2509	11316	2570	2416	2541	13802	1950	834	5495	2816	3618	2069	1019	15961	19208	4417	3481	6366	475	16047	4509	620	4690	1928	11195	5083	3286	7597	4975	9401	22030	13638	27390	4912	9634	700	6168	11962	3064	7621	35761	3421	6642	3270	7278	7010
miR-216a-3p	45	82	2492	36	261	315	932	98	69	149	39	63	28	54	175	407	122	49	44	32	29	131	58	16	31	31	59	126	34	536	50	45	0	15	0	63	1	23	34	23	15	47	157	118	53	409	67	23
miR-216a-5p	117	86	2570	92	304	415	1170	228	273	209	171	85	103	60	283	746	197	70	113	40	124	157	94	61	59	91	115	86	60	637	161	166	92	101	111	132	40	59	120	41	135	51	583	243	103	834	64	19
miR-216b-3p	95	56	2015	12	255	340	837	97	193	37	53	76	24	52	191	890	109	24	61	31	54	104	84	55	36	112	37	115	9	396	105	41	5	14	0	22	0	34	5	16	41	59	134	122	43	744	55	16
miR-216b-5p	92	90	2835	41	360	454	990	107	188	110	101	121	35	92	341	984	190	72	31	76	81	190	59	40	86	73	138	136	69	502	133	21	52	20	70	47	20	45	36	46	58	113	237	203	34	712	99	50
miR-217	362	436	2447	600	479	856	1075	690	710	997	375	315	486	260	371	1699	1275	172	700	263	264	686	435	229	338	399	837	344	295	859	802	622	90	401	80	329	25	374	595	261	478	450	2508	887	407	791	495	545
miR-218-1-3p	150	101	2454	55	290	923	892	248	215	275	73	62	87	67	241	928	296	83	102	65	64	158	94	40	62	73	94	113	60	781	238	260	37	79	23	37	4	36	46	39	133	33	257	185	61	768	67	77
miR-218-2-3p	87	90	2433	107	288	736	916	110	115	273	52	101	63	53	265	1001	178	43	67	22	56	212	71	36	21	80	133	92	46	1017	148	88	58	40	89	77	23	43	30	29	67	36	211	107	94	890	74	27
miR-218-5p	55	36	2382	20	172	242	775	58	103	43	73	29	23	28	127	419	52	24	81	18	8	111	38	15	30	47	34	49	33	329	82	47	20185	46	25583	59	8678	29	1	26	51	25	147	93	44	470	23	25
miR-219a-1-3p	132	14	2807	20	213	441	827	103	94	29	61	58	27	22	263	666	25	58	13	14	36	94	69	45	18	20	11	99	17	686	112	36	12	20	8	44	3	16	22	14	41	39	20	131	54	983	20	4
miR-219a-2-3p	95	41	2473	20	262	345	829	69	27	109	34	74	14	21	162	430	114	24	51	19	41	24	73	10	55	72	72	60	16	454	64	16	58071	23	76431	51	26821	10	32	9	53	48	3	97	16	367	15	13
miR-219b-3p	38	15	2932	18	176	246	1099	28	61	150	109	57	97	49	261	721	30	31	27	27	29	81	23	36	43	41	45	69	20	408	90	21	2	11	7	65	2	19	4	5	38	52	0	229	26	473	20	3
miR-221-3p	1846	1976	2117	5254	3566	2634	3229	3847	1984	1703	5591	3812	4477	2303	1791	8869	15749	3820	2474	7189	1151	9844	4511	983	2224	3615	10353	3611	3423	3944	3521	3936	62896	6653	87475	3112	29533	1569	4313	5877	1638	4690	33542	7369	3391	3197	5009	3245
miR-221-5p	30	51	2203	20	165	356	861	77	105	71	63	85	75	28	155	560	81	54	18	49	42	179	48	21	32	43	98	97	31	367	122	65	759	65	1042	64	367	25	36	18	44	29	233	151	102	412	117	34
miR-222-3p	1324	1398	3075	4046	1839	1727	2496	2461	1349	1305	2219	1528	2747	1095	1085	5171	7066	2421	2195	3120	894	5030	2226	639	910	1460	4100	1675	1464	2634	1835	1720	62661	2522	84547	1682	29789	684	1888	2251	1214	2230	11947	2288	1474	1923	2432	1272
miR-222-5p	113	140	2754	141	318	444	1026	161	150	332	125	143	131	78	304	1095	395	85	166	55	57	177	148	61	66	91	127	157	97	637	195	167	30	126	40	179	8	59	95	31	107	62	746	351	106	930	170	70
miR-223-3p	14899	19429	2746	26983	20470	12752	13236	38907	19278	12492	37318	26764	23699	20512	8499	75411	106564	25511	19350	38464	5611	58078	25350	4848	17775	17390	65763	25235	22714	19003	15252	25846	6601	50922	9116	20183	3165	7981	23622	41661	9681	33531	148340	31815	27487	15601	24884	19972
miR-223-5p	208	128	2312	187	303	387	924	188	186	151	331	189	230	119	271	655	456	179	230	159	116	242	238	71	332	128	185	122	138	534	127	188	28	207	33	150	11	53	164	175	182	137	524	297	142	523	234	158
miR-22-3p	74306	33456	6119	75896	40810	70399	63921	49784	26098	14790	88869	68043	92514	41069	119252	171094	117583	117157	52973	147011	76306	130191	154694	530312	70682	82483	119318	24933	43576	34904	89179	52306	60984	210165	79975	79463	28307	15945	64176	120067	93287	85555	590933	76354	70935	78116	176712	89851
miR-224-3p	36	4	1773	23	182	263	685	40	46	76	58	19	38	27	166	729	195	37	57	3	19	152	71	43	39	17	29	121	48	376	66	39	4	11	7	78	1	11	0	5	28	42	14	59	18	701	21	33
miR-224-5p	75	70	3076	43	401	504	1095	514	81	237	129	96	82	136	257	616	200	275	192	129	87	667	247	49	110	78	396	415	95	970	168	93	126	111	190	130	57	67	101	144	48	129	486	602	63	879	169	109
miR-22-5p	270	280	2170	711	451	602	1003	633	436	260	581	378	611	198	308	1513	1606	583	527	811	167	986	460	143	302	276	912	442	295	853	720	504	3572	955	4957	475	1642	90	464	693	346	517	3447	609	449	826	523	295
miR-2276-3p	131	138	2413	142	299	828	918	206	247	415	142	118	234	56	299	851	261	83	243	110	68	219	151	87	107	121	198	174	110	832	252	176	102	140	137	163	35	86	134	40	161	105	597	406	157	785	235	96
miR-2276-5p	193	141	2210	162	280	744	863	231	363	429	171	124	201	71	185	980	522	110	169	101	174	270	186	123	145	162	271	160	95	902	394	223	41	168	61	149	15	119	124	90	149	150	918	461	144	696	236	156
miR-2278	80	129	2894	59	287	409	835	112	212	292	180	180	63	171	246	550	349	49	132	153	209	149	55	48	88	73	259	99	123	416	95	35	20	47	6	49	10	62	21	15	69	162	869	492	186	523	104	9
miR-2355-3p	91	96	2823	29	243	337	982	118	95	161	115	122	67	125	213	447	228	40	120	110	70	118	136	67	106	132	150	84	70	390	100	45	40	61	39	83	16	42	28	51	56	54	458	263	73	451	63	87
miR-2355-5p	78	75	2436	97	320	291	844	116	100	169	119	138	38	49	271	721	151	43	82	48	72	79	88	52	66	96	77	163	86	375	158	69	60	109	87	101	32	25	48	62	64	98	348	200	64	962	65	43
miR-2392	273	101	2554	62	297	566	1128	200	281	167	256	248	98	156	288	894	606	202	179	243	230	164	252	132	206	199	263	115	212	567	176	110	175	268	214	130	60	122	102	211	273	211	628	297	164	551	122	188
miR-23a-3p	4209	5473	2821	8469	7762	5311	6115	10727	6371	4180	11090	7834	10446	4610	3178	16079	28016	9527	6434	12998	1948	18542	8402	1503	4690	4940	21330	8650	6223	9363	6786	7650	70875	12183	86983	8766	31178	2731	8978	11923	3480	11479	41595	11053	7671	5364	9551	4871
miR-23a-5p	170	284	1296	59	216	924	630	334	173	175	294	333	130	171	225	892	615	281	183	271	173	213	206	281	212	259	298	91	215	876	90	149	112	200	134	151	46	166	58	131	188	187	497	300	83	272	168	180
miR-23b-3p	2973	3973	2963	5440	5099	3667	4437	7137	4075	3159	6279	4926	5512	2899	2030	12038	17714	6623	3694	7716	1119	11716	5259	997	3273	3105	13059	5395	3993	6676	5142	5803	115438	8076	146326	5430	53476	1798	6308	7956	2329	7751	25022	6732	5011	3642	6082	3655
miR-23b-5p	29	23	1390	32	186	306	593	106	69	17	42	49	23	31	85	418	55	21	31	24	32	91	32	24	28	30	60	48	21	341	62	30	135	27	170	18	63	7	4	22	23	31	153	122	55	275	28	24
miR-23c	371	286	2293	520	535	1348	1018	428	558	894	207	217	373	170	441	1370	918	153	691	249	172	662	331	192	223	333	657	351	203	1301	639	459	3621	262	2913	363	963	244	396	174	381	290	1911	593	253	866	294	296
miR-24-2-5p	50	46	1919	73	234	525	681	132	151	182	126	120	73	33	153	709	190	72	98	95	39	124	89	39	51	81	240	125	60	396	54	94	97	116	140	100	46	28	77	95	24	110	245	172	85	525	103	65
miR-24-3p	2148	3513	2029	5728	3526	3981	2701	5067	2693	2319	6447	3272	5297	2448	1821	8505	13225	5282	2782	7476	1078	8904	3851	763	2929	2322	10116	4211	2728	5398	4295	3977	69767	6697	90742	4833	32687	1118	4568	6678	1751	5629	27504	4795	3636	3455	4942	3449
miR-2467-3p	334	380	2215	140	473	1117	926	209	588	580	428	301	181	326	431	1444	915	202	432	251	267	369	267	112	425	368	672	266	392	797	196	147	416	237	474	164	169	111	129	131	241	264	1036	537	242	1142	356	221
miR-2467-5p	36	12	1406	28	162	350	552	68	81	98	42	19	23	14	154	432	49	40	13	37	11	39	22	21	1	35	17	37	7	365	98	34	3	16	1	47	0	11	12	3	23	28	127	124	25	429	32	5
miR-25-3p	3946	2950	2395	4603	2540	4572	3253	8880	2673	1588	4446	2998	6397	2606	4816	12898	11507	7738	3770	7954	1670	11608	9214	3192	1895	2265	5503	2473	2050	3465	4358	3478	13925	4940	19115	3366	6581	875	3836	8691	2875	4097	30513	6313	4634	2740	7863	3099
miR-25-5p	74	36	1925	33	154	297	689	89	110	211	65	83	68	47	154	354	59	45	60	61	30	106	48	64	28	35	40	61	192	461	69	50	49	47	47	44	29	11	77	23	52	51	194	103	88	361	61	56
miR-2681-3p	83	7	2473	11	208	282	939	124	79	34	50	42	16	37	149	487	164	19	21	41	24	70	47	18	21	16	8	89	21	358	44	14	26	10	27	36	17	30	33	29	36	59	164	101	40	509	29	2
miR-2681-5p	79	31	2481	25	276	500	895	126	89	158	103	75	67	73	284	808	105	26	114	88	19	128	65	68	36	63	189	64	28	573	66	35	7	11	11	50	1	40	40	22	83	67	212	160	42	719	92	32
miR-2682-3p	83	67	2159	100	216	673	662	133	295	303	125	59	43	121	214	855	105	97	132	101	103	178	85	30	49	165	227	76	46	646	124	51	81	77	145	43	33	65	56	5	61	85	409	242	108	792	141	93
miR-2682-5p	49	10	2065	36	247	477	625	95	116	120	62	40	25	44	154	465	163	45	54	38	82	95	36	42	18	25	56	51	33	575	139	49	55	40	64	63	29	32	19	5	54	53	217	96	91	498	25	33
miR-26a-1-3p	14	34	2072	55	178	236	784	128	118	58	52	52	39	4	136	638	93	24	72	51	20	75	38	25	15	20	66	10	14	404	72	40	34	40	30	25	19	25	15	29	35	21	44	40	17	485	19	50
miR-26a-2-3p	52	59	1593	85	113	162	676	111	92	149	72	35	57	31	128	366	177	17	71	47	51	106	111	30	37	89	93	61	34	331	87	64	8	53	5	64	0	49	93	15	85	47	262	178	46	381	118	40
miR-26a-5p	7257	9472	3032	16637	11719	7707	9134	24103	9589	5288	16749	11936	16483	8332	4572	36719	48463	15276	10091	25169	3110	34705	14261	2092	10699	7455	36187	14805	10036	16853	11990	15818	431851	27725	559918	15400	200061	3659	16385	22393	7041	20540	67048	19036	16853	9746	14091	8445
miR-26b-3p	83	73	2161	58	177	282	808	179	47	113	87	100	81	29	151	683	116	44	123	80	39	264	93	21	24	74	101	88	26	442	87	33	314	49	472	63	137	41	75	89	44	55	523	140	85	533	40	40
miR-26b-5p	1239	2036	2721	4239	1046	1309	1935	7232	862	303	2346	836	1513	778	444	8118	8101	2004	1580	2056	129	7609	1705	231	2597	472	4956	2572	1202	4557	2073	4532	83547	6187	105694	2690	35772	166	2957	5618	1337	4115	14099	1322	3792	2157	2786	1875
miR-27a-3p	3496	5617	2532	10786	5780	4573	4196	10570	3646	2822	9406	4771	8188	3488	2305	17114	21589	8759	4646	10115	1519	16652	6958	759	5043	2859	15614	7494	3674	9504	6366	7426	60243	11620	73705	8720	26748	1441	8425	12210	3243	10733	31171	7012	7941	5015	7355	4219
miR-27a-5p	259	66	2028	82	235	656	909	181	108	121	475	371	123	280	319	667	785	447	112	164	184	201	171	89	528	208	696	134	260	583	79	156	7	226	16	53	5	86	26	273	94	223	1016	310	116	467	303	368
miR-27b-3p	933	1228	2609	1731	1407	1414	1595	2387	879	885	1716	1282	1697	715	797	4977	4769	1953	1055	2237	285	3166	1260	165	998	817	3712	1507	828	2443	1811	1635	102816	2190	134271	1541	49840	277	1680	2330	776	2370	5046	1833	1907	1530	1392	1052
miR-27b-5p	35	28	2451	32	226	247	747	56	94	95	68	39	17	33	190	423	137	41	50	48	39	62	29	11	34	50	44	74	26	395	49	11	438	12	509	49	160	32	17	7	59	41	58	238	56	492	41	16
miR-28-5p	312	338	2550	607	527	654	1195	599	398	402	504	337	506	305	368	1674	1517	405	320	600	174	759	410	139	285	271	1168	455	331	786	438	560	3972	643	5220	313	1736	196	370	465	189	650	2134	581	464	1046	361	304
miR-2861	85673	288113	5170	106487	98603	49074	73156	115737	239826	101031	332812	70550	62668	107474	99207	203967	203479	51210	149731	84105	93592	91945	67827	194268	85482	154421	201167	83226	169098	85282	71643	103549	13597	150970	14616	48133	5066	273069	74543	109864	136134	214861	876517	129379	67191	59876	100733	104186
miR-2909	77	155	2245	17	262	558	769	75	273	287	120	95	26	158	294	540	277	77	123	127	128	105	82	31	110	151	248	82	154	499	68	22	7	51	1	71	0	74	40	17	80	72	618	184	95	547	48	11
miR-296-3p	139	105	1758	78	214	542	731	131	220	228	148	174	41	124	147	600	233	135	140	123	118	164	125	51	126	160	95	93	112	452	134	61	91	74	91	72	25	86	55	77	127	159	380	268	104	383	95	130
miR-296-5p	96	77	596	111	171	319	313	162	186	123	76	111	95	55	168	318	220	118	182	165	87	167	215	140	102	76	201	45	65	227	239	103	487	106	703	55	281	50	83	91	55	72	695	177	72	278	114	93
miR-297	276	521	2641	110	396	711	874	169	681	296	354	200	100	333	406	934	847	183	330	220	192	277	284	157	434	519	617	175	558	588	70	165	8	199	12	115	3	191	183	122	232	359	1605	504	206	460	351	275
miR-298	69	60	2041	0	299	979	730	138	169	336	59	44	57	48	202	623	145	31	85	39	39	93	112	51	15	85	69	97	45	734	139	35	11	15	13	56	6	36	0	28	71	59	96	89	100	797	30	12
miR-299-3p	118	94	2364	167	310	615	958	197	189	315	127	107	132	41	300	903	189	87	207	66	56	219	108	77	91	146	238	116	97	608	167	154	144	93	214	103	60	69	150	52	118	105	242	347	151	580	172	131
miR-299-5p	121	109	1904	153	264	558	798	185	231	197	154	125	133	62	179	731	311	69	183	73	101	275	95	71	86	92	178	124	71	626	326	119	3457	127	4524	131	1614	98	171	127	123	146	589	275	128	686	146	120
miR-29a-3p	1988	1694	1889	2477	1711	2473	2271	2500	2066	1791	2642	1582	3018	1150	1706	5532	6287	3357	2427	3370	1081	3520	2203	514	1634	1426	3794	2110	1401	4453	3474	2183	253513	3632	335192	3039	117279	891	2696	2720	1889	3678	14266	2244	2108	2380	2839	1967
miR-29a-5p	68	177	2016	93	226	186	867	143	212	262	84	56	96	102	195	504	399	60	156	64	106	140	118	53	117	190	121	71	102	369	112	33	788	70	865	85	251	46	47	71	89	104	616	220	40	383	144	65
miR-29b-1-5p	95	80	1396	6	182	217	690	123	219	136	102	98	71	99	181	508	208	85	138	109	63	105	85	49	118	138	138	74	88	324	104	71	207	79	321	70	113	47	56	41	124	73	449	113	57	278	134	84
miR-29b-2-5p	176	120	2017	82	307	323	760	107	227	218	111	124	233	82	223	589	194	110	120	154	110	171	181	75	85	166	142	95	77	480	124	45	2640	83	3515	88	1243	33	76	83	137	139	847	309	64	416	139	55
miR-29b-3p	1001	1166	2255	2248	781	989	1380	1983	731	512	1303	668	1218	615	647	3255	3274	1468	1348	1422	295	2181	800	254	933	429	1913	1373	673	2528	1503	1670	94584	2194	122703	1401	42130	265	1332	1932	981	1981	6148	814	1596	1256	1515	1089
miR-29c-3p	971	865	2121	1643	838	1018	1373	2020	657	420	1131	770	1182	504	680	3230	3868	1235	1225	1404	201	2318	1093	208	887	595	1844	1367	720	1919	1374	1439	41867	1776	53953	1211	18617	260	1260	1730	918	1974	8161	1160	1589	1321	1506	1151
miR-29c-5p	288	120	1618	186	218	431	703	199	238	202	390	292	161	158	462	818	504	318	174	336	183	175	466	766	159	232	304	206	198	484	326	163	5774	217	7955	99	2641	64	206	319	234	170	1294	484	186	467	512	194
miR-300	58	50	2142	50	241	226	906	50	139	107	57	29	58	27	151	761	142	16	70	18	75	88	23	12	29	36	73	80	25	419	127	69	10	14	2	48	3	43	18	0	30	44	152	67	9	743	45	14
miR-301a-3p	139	205	2223	418	303	295	855	488	230	115	279	167	243	125	248	1222	817	181	235	300	45	682	174	55	164	97	651	187	137	592	215	247	711	449	1076	301	346	40	213	501	133	231	1212	402	271	856	303	198
miR-301a-5p	44	42	2064	27	157	261	819	68	214	77	70	47	22	39	205	412	131	25	105	43	50	89	57	24	43	85	64	52	55	388	64	8	115	63	177	41	39	22	14	18	58	54	249	138	45	352	24	27
miR-301b	64	16	2560	66	269	278	930	70	90	79	100	61	100	27	149	713	172	62	78	43	45	103	31	23	13	28	46	82	24	476	71	56	161	73	241	58	79	46	54	79	50	60	69	148	86	740	34	24
miR-302a-3p	50	71	2264	31	212	290	984	147	131	47	83	97	60	47	183	646	63	41	41	24	45	80	93	37	32	75	80	58	58	355	55	50	13	13	14	69	7	31	21	14	26	61	184	168	22	526	63	46
miR-302a-5p	27	41	2391	21	237	241	930	134	103	193	135	55	60	74	200	495	76	9	69	36	57	58	74	23	86	67	56	48	76	506	56	20	2	58	4	68	1	40	11	25	36	62	160	164	46	370	40	27
miR-302b-3p	23	11	2000	8	154	191	782	111	74	75	29	96	34	23	159	499	13	31	39	24	33	106	26	34	22	27	16	32	2	378	77	62	8	23	7	55	0	16	3	5	17	57	60	187	33	533	19	11
miR-302b-5p	25	17	2557	0	247	273	1001	44	8	116	27	49	52	24	174	375	70	22	57	9	9	94	45	27	14	58	0	55	12	324	21	17	4	21	0	66	0	3	11	0	17	33	17	62	36	395	5	0
miR-302c-3p	116	67	2091	16	149	328	893	113	148	159	128	49	52	76	191	456	154	68	79	53	86	74	93	76	30	90	124	56	42	385	107	62	2	16	3	37	3	80	15	29	35	62	96	235	105	528	43	36
miR-302c-5p	64	65	1426	0	210	329	582	35	144	155	66	75	15	80	129	546	118	75	91	41	49	63	129	29	53	88	92	60	63	411	48	15	3	55	0	61	2	53	18	29	43	40	57	88	65	274	43	35
miR-302d-3p	68	55	2020	65	180	305	755	102	100	120	47	48	53	19	156	673	180	36	109	61	12	64	100	36	56	54	146	58	28	343	81	85	11	73	21	92	2	65	52	47	92	69	388	164	65	456	53	63
miR-302d-5p	24	61	2179	93	227	344	817	78	220	54	74	52	15	9	181	637	127	19	76	34	34	80	81	22	50	43	31	57	49	336	95	55	0	32	0	81	0	9	26	15	28	31	81	75	63	453	51	43
miR-302e	49	24	3589	80	184	317	1041	104	50	128	105	69	49	3	239	545	49	31	41	29	13	165	30	11	19	16	48	54	20	439	84	25	4	2	3	81	1	31	31	0	19	45	30	77	28	779	28	6
miR-302f	42	4	3597	33	224	318	1019	83	92	102	72	28	66	7	142	440	67	25	59	14	2	118	71	36	11	66	68	72	9	352	56	54	4	3	2	100	1	28	16	3	56	61	330	150	47	740	57	30
miR-3064-3p	50	30	1956	30	269	379	701	77	133	112	91	69	18	43	194	970	183	33	88	24	52	81	50	44	23	127	96	83	32	651	139	30	49	27	58	68	16	37	9	23	49	43	315	90	86	783	15	19
miR-3064-5p	165	182	1983	60	196	329	670	113	346	154	135	171	41	148	253	637	371	126	189	133	155	162	139	69	146	147	356	94	199	428	52	51	313	205	386	71	135	83	48	55	138	126	647	211	128	349	137	66
miR-30a-3p	132	180	1997	272	366	473	792	185	253	376	188	197	160	80	263	728	614	144	178	179	111	443	152	60	173	134	284	178	168	776	178	147	2261	191	3076	171	1094	132	231	126	192	286	1008	326	213	603	265	132
miR-30a-5p	1449	1600	2390	2260	1314	1642	2144	2603	1694	1912	1467	1316	1465	909	1043	4803	5235	1836	1970	1544	776	3225	1670	631	1171	1224	3176	1588	1002	2930	2418	2000	31804	2154	38977	1676	13815	603	1651	1849	1161	2587	8464	2826	1605	1772	2091	1470
miR-30b-3p	75	64	1480	37	121	258	606	58	125	64	61	77	47	37	158	296	154	58	91	25	60	65	72	32	35	58	137	61	65	250	85	32	68	49	118	40	41	38	60	67	49	37	258	80	58	305	37	51
miR-30b-5p	1966	2661	2672	3611	2477	2014	2815	5576	2225	1255	3121	2788	3751	1669	1180	8572	11556	3175	2580	4417	757	7624	2774	540	1749	1570	5350	2849	1747	3793	2498	2500	45155	3964	57694	2602	20728	771	2835	4742	1216	3789	12478	3991	3142	2155	2234	1349
miR-30c-1-3p	67	57	1631	31	163	250	707	44	129	192	76	85	27	72	165	404	214	52	135	66	61	91	70	28	34	80	118	46	59	275	76	27	78	35	130	55	49	24	27	22	43	79	386	77	74	365	91	18
miR-30c-2-3p	61	65	1670	21	193	297	573	68	89	94	68	53	79	66	191	458	41	31	113	41	55	91	71	39	64	69	95	50	48	238	27	25	227	14	295	16	111	24	11	22	35	57	123	153	29	373	67	28
miR-30c-5p	1896	2225	2297	4193	2126	1765	2308	4850	1896	1299	3402	2039	3135	1462	1026	6976	8915	2703	2292	3839	634	6643	2256	459	1375	1248	5212	2271	1434	2946	2075	2279	113010	3762	143699	2238	51487	619	2373	3449	1141	3037	11157	3095	2427	1982	2593	1449
miR-30d-3p	176	185	2568	117	259	485	1063	139	278	318	115	207	166	111	329	914	436	133	165	163	105	244	196	109	174	173	349	171	161	579	166	129	100	80	142	98	28	127	66	80	111	191	840	362	203	637	161	99
miR-30d-5p	2206	3286	2218	3843	3442	2991	3316	5512	3575	3169	3569	3588	4976	2084	2146	8525	12278	3883	3536	5717	1436	8007	3648	1124	1957	3230	7257	3725	2407	4395	3903	3548	47837	5158	63136	3048	22185	1526	3920	5340	2401	4727	25650	7713	3969	2934	4056	2200
miR-30e-3p	449	390	2077	621	478	743	1032	851	482	995	487	426	659	256	395	2142	1857	317	711	394	286	953	514	202	339	417	999	515	309	1211	809	603	4592	713	5969	570	1992	303	631	502	443	543	3180	843	647	777	641	587
miR-30e-5p	1737	1648	2430	3215	1765	1928	1991	3797	2257	1531	2499	1898	2762	1427	1251	5565	7035	2245	2366	3349	778	5329	2048	821	1352	1689	4729	1656	1504	2624	2300	2392	11064	3676	14417	2024	5272	861	2193	2956	1486	2984	17145	3368	2537	1764	3205	1821
miR-3115	34	16	2672	25	171	210	884	88	20	39	42	37	15	7	139	362	88	32	36	14	31	139	40	25	2	19	0	44	6	339	107	27	11	30	19	66	3	21	21	0	59	11	149	149	24	308	48	28
miR-3116	85	63	1884	49	197	276	835	78	156	203	66	52	65	58	157	413	169	40	57	24	46	103	71	48	119	101	157	79	62	374	37	43	4	45	13	38	3	39	33	31	55	61	221	221	33	461	36	26
miR-3117-5p	27	18	3030	0	193	249	1160	76	47	30	52	45	31	23	228	652	31	35	51	23	51	86	14	15	3	51	14	72	5	357	83	25	11	12	15	108	6	18	17	0	28	17	56	165	58	695	8	8
miR-3118	115	156	1371	26	121	247	588	122	159	170	109	73	95	114	221	784	337	54	132	24	35	84	98	114	157	144	184	54	190	248	80	40	0	62	0	13	0	48	42	26	68	80	400	82	62	368	79	86
miR-3119	22	18	1882	0	108	127	661	51	52	29	39	21	33	13	120	358	30	19	69	2	23	41	22	23	8	23	1	35	16	246	57	16	1	19	0	13	0	11	0	0	40	38	47	61	10	291	17	0
miR-3121-5p	20	5	1074	8	119	99	657	56	41	23	39	54	33	3	86	347	30	30	27	7	0	51	6	7	1	27	0	28	0	125	21	2	0	13	0	13	0	2	4	0	40	3	0	152	8	241	12	0
miR-3122	38	30	1909	6	137	383	572	70	53	48	40	63	8	46	108	484	1	21	23	30	38	56	52	35	32	64	87	54	16	390	70	13	18	6	5	15	0	42	16	8	16	34	66	206	43	393	36	9
miR-3123	36	8	3401	25	168	200	1125	92	85	105	75	54	42	13	186	482	1	21	4	0	43	63	34	15	28	40	9	57	6	345	65	14	0	17	0	51	0	15	13	5	33	27	61	115	22	587	8	0
miR-3124-3p	578	891	2405	1209	877	1513	1350	954	1123	1740	534	410	801	229	747	2316	2228	425	1018	364	537	868	724	365	453	444	1192	448	435	1478	1374	919	41	588	12	686	7	491	771	328	654	495	3426	1245	452	1094	839	517
miR-3124-5p	290	143	2994	164	466	1707	1257	442	331	600	169	121	140	70	231	1132	118	72	293	99	136	344	130	116	128	150	271	236	121	1236	450	358	33	93	41	142	9	77	209	76	200	79	1026	286	238	993	141	59
miR-3125	84	26	3120	63	262	422	965	131	117	159	53	79	86	39	197	702	156	59	66	51	69	88	59	55	25	28	107	74	40	359	100	44	43	54	54	116	7	25	24	15	46	75	168	263	35	575	79	42
miR-3126-3p	117	81	2869	80	382	505	961	167	224	337	185	99	96	62	305	851	197	55	128	49	98	245	114	87	67	108	188	107	82	833	175	101	13	69	6	76	3	71	36	17	89	57	451	166	92	1063	102	85
miR-3126-5p	107	60	1728	80	225	573	661	72	86	193	42	65	60	36	180	734	117	38	59	55	44	94	35	46	53	79	37	75	41	489	110	40	49	32	38	52	11	35	45	29	77	51	196	124	84	694	84	30
miR-3127-3p	536	1038	2187	220	679	1111	946	296	1683	1140	795	455	319	990	888	1963	2314	401	908	486	686	671	721	378	1015	997	1619	352	1097	1056	296	272	30	590	26	176	18	339	330	279	374	937	3384	786	524	820	659	413
miR-3127-5p	53	26	2008	1	152	259	635	41	102	93	46	38	20	23	128	283	117	18	42	29	26	31	94	8	26	45	51	69	33	373	33	26	16	25	13	47	7	19	5	3	33	37	145	131	52	341	46	2
miR-3128	27	8	1616	19	141	146	728	59	54	16	19	64	39	23	145	528	14	41	44	9	32	46	40	8	6	52	45	27	8	302	117	12	3	17	1	27	1	24	5	9	35	45	0	120	30	687	0	9
miR-3129-3p	65	17	2760	0	296	263	1110	86	145	88	53	80	41	54	257	962	100	5	32	17	37	148	63	35	41	28	52	81	12	396	100	8	2	7	2	20	3	46	10	13	13	59	31	152	46	736	33	19
miR-3130-3p	154	106	2130	174	416	490	678	108	219	249	103	80	81	85	183	836	298	52	146	62	122	160	88	96	91	103	217	92	97	584	112	84	43	100	48	80	12	66	93	41	80	122	403	231	76	564	118	67
miR-3131	107	94	2308	29	255	830	786	118	143	122	76	81	46	25	263	513	75	94	112	68	70	86	133	66	63	71	121	92	46	664	77	19	98	29	84	63	37	63	13	32	103	48	101	289	53	537	31	40
miR-3132	114	184	1470	67	247	569	590	113	272	355	133	114	54	173	230	704	412	96	111	122	171	164	165	58	153	134	235	158	101	402	186	94	68	73	63	98	32	106	68	69	107	112	735	220	80	820	190	118
miR-3133	71	11	2108	13	279	272	872	69	78	63	149	42	30	28	186	1271	13	1	18	33	74	110	32	11	1	82	21	88	0	366	94	8	1	16	0	18	1	30	25	2	52	35	63	256	19	1279	3	26
miR-3134	22	15	1599	1	155	138	743	44	82	64	31	73	35	14	109	423	28	11	71	7	9	90	35	44	25	80	29	46	18	253	11	10	0	10	3	31	0	20	0	7	21	17	47	54	8	445	19	7
miR-3135a	2434	3778	2555	1107	1813	1611	1636	1568	5151	3251	2423	1521	737	2609	2772	9939	9074	1150	3110	1793	1819	1879	2983	1641	4095	3535	5880	1313	3610	1657	625	1972	236	2325	263	447	105	1239	1066	1241	1868	2871	8570	2742	1675	1750	3114	2564
miR-3136-5p	41	22	1879	0	171	193	726	42	91	115	63	50	38	7	162	511	69	16	46	29	14	64	18	11	24	52	49	71	22	323	45	5	11	0	3	55	2	30	0	2	22	44	74	87	21	447	44	0
miR-3137	97	169	2140	4	237	750	825	149	348	258	119	75	28	105	267	631	134	79	98	77	80	183	94	105	166	144	326	112	131	694	117	68	15	60	10	54	3	68	74	28	76	98	303	227	76	473	156	87
miR-3138	88	58	2193	4	190	519	876	114	55	179	66	49	36	39	177	674	192	50	63	56	54	106	72	35	60	34	90	86	44	340	49	33	48	47	31	51	16	49	24	10	80	36	241	127	78	520	60	26
miR-3140-3p	689	848	2299	1366	908	1155	1656	1040	1258	1774	490	643	879	361	840	2509	2411	402	1284	456	529	1254	862	536	548	886	1683	698	642	1390	1494	1172	68	948	79	823	27	793	912	677	734	669	4809	1762	818	944	1440	897
miR-3140-5p	948	1069	2221	1668	995	1563	1609	1174	1535	2320	640	772	1075	431	893	3175	3643	662	1624	594	846	1728	1122	584	657	1200	1651	856	766	1270	1921	1281	78	1442	110	1075	35	812	1277	662	944	916	5864	1706	973	1328	1645	1223
miR-3141	5296	5892	2696	3042	4227	3649	4927	3993	6839	9704	7419	7619	2558	5237	5055	9256	12707	5574	5616	4313	5092	3083	4699	4961	6327	6645	10077	3129	5703	3196	2466	4033	3230	6530	3498	2340	1326	10144	2531	4429	5567	5140	23360	6856	3163	2846	7512	8244
miR-3142	52	19	1681	24	210	322	689	48	27	140	44	38	7	1	161	562	62	27	20	15	28	57	29	23	1	58	9	50	14	308	67	30	1	20	0	22	0	19	17	4	27	43	26	191	18	554	6	7
miR-3143	13	3	1484	5	122	169	676	30	74	64	45	35	33	41	111	402	72	38	20	14	27	53	43	31	18	43	71	19	12	268	35	0	1	13	0	21	0	21	0	0	25	51	0	104	34	408	15	5
miR-3144-3p	62	52	1925	108	267	401	920	119	183	107	28	57	59	40	160	421	144	48	89	48	38	188	63	46	37	66	95	67	24	572	171	108	7	68	2	103	2	70	67	45	85	64	179	129	111	635	81	55
miR-3144-5p	56	3	1178	30	142	138	477	46	45	107	36	12	14	18	102	406	30	7	23	19	23	42	43	14	12	26	21	57	16	188	58	29	1	13	2	23	3	20	11	6	53	12	119	64	11	498	30	4
miR-3145-3p	60	36	1632	24	137	342	894	155	111	71	47	56	50	12	120	332	125	33	68	33	28	85	73	45	40	74	65	87	35	377	56	39	0	29	0	56	0	22	17	25	47	45	86	226	66	340	65	38
miR-3145-5p	140	128	2140	105	522	451	862	210	166	173	130	79	58	60	251	1453	169	49	212	46	82	168	245	72	52	149	107	202	49	410	266	146	13	27	4	45	2	70	54	93	101	81	385	253	102	1621	105	87
miR-3146	28	34	2164	15	228	299	772	80	108	81	36	37	34	46	131	610	108	7	82	22	40	98	70	9	18	42	37	66	28	245	139	18	3	20	7	63	2	38	17	3	76	15	76	160	39	640	32	22
miR-3147	262	297	1941	144	237	571	889	99	446	342	225	232	100	297	325	857	463	126	276	245	180	305	231	104	363	307	397	123	331	509	120	87	111	143	141	75	47	154	133	124	158	297	1349	385	182	414	259	205
miR-3148	108	11	2381	13	241	267	1174	120	90	86	53	50	20	27	122	648	48	14	23	41	27	99	44	11	29	23	62	87	29	341	40	2	8	28	7	41	4	7	14	3	30	50	56	93	40	629	37	14
miR-3149	9	15	2063	37	239	462	867	88	56	25	87	97	6	7	84	140	0	13	68	9	3	250	24	18	2	11	0	41	0	266	53	9	37	0	10	19	3	12	14	0	42	14	33	309	43	247	0	1
miR-3150b-5p	107	78	2300	108	295	582	794	102	108	135	92	60	86	21	226	718	129	41	102	41	66	81	95	55	37	65	38	85	18	511	235	51	6	75	1	69	0	1	71	16	72	36	321	131	50	1041	106	54
miR-3152-3p	195	184	1519	257	308	354	813	222	328	392	176	144	219	59	248	846	667	140	262	81	139	235	272	104	150	215	430	191	181	342	460	342	13	273	16	217	3	178	192	148	215	187	1181	699	193	409	312	267
miR-3152-5p	200	260	2029	364	311	379	934	283	266	444	211	175	243	104	260	739	477	96	286	104	223	288	266	116	115	235	357	165	127	560	398	323	14	223	19	234	4	134	286	147	272	157	818	386	206	646	323	291
miR-3153	90	134	1950	55	141	344	729	95	162	143	154	81	65	100	169	675	224	102	84	41	106	83	86	106	133	108	182	89	113	340	26	66	39	83	26	48	13	208	45	43	71	105	578	247	59	384	115	139
miR-3154	150	258	2678	181	423	712	1060	225	368	398	179	136	98	217	341	1388	299	211	238	136	196	213	214	137	225	253	299	129	190	897	211	178	240	147	228	128	94	271	70	225	185	188	833	321	111	775	275	241
miR-3155a	164	175	2179	194	275	687	943	197	334	228	124	109	108	86	233	783	411	79	300	70	84	266	107	70	108	114	265	124	139	749	231	147	18	121	18	119	5	96	122	86	92	128	706	237	141	562	257	109
miR-3155b	615	710	3300	717	632	1186	1227	774	823	1006	428	341	574	248	544	1911	1619	289	832	335	401	687	529	327	392	429	699	501	457	1101	1139	883	43	531	73	500	16	433	477	323	499	454	2605	890	568	1050	560	497
miR-3156-5p	97	79	3091	76	300	455	1109	107	146	110	91	70	63	97	288	911	199	75	105	67	92	160	144	54	154	179	177	88	108	447	146	55	22	41	28	70	12	91	54	9	86	112	105	184	75	720	129	115
miR-3157-3p	263	244	1977	396	390	702	868	314	525	444	167	227	244	141	351	1038	776	149	353	133	194	555	208	134	174	278	394	198	115	828	531	250	23	180	27	208	11	203	294	202	224	224	1228	461	199	662	377	268
miR-3157-5p	4368	3336	2407	2941	2312	4407	3163	6009	4961	3959	1104	1113	2098	662	1458	7677	6607	1445	3760	952	1485	2782	2129	1415	1966	2219	3041	1469	1787	3263	7193	8695	64	1994	102	1532	30	1306	2447	2001	2873	1899	9783	4405	1489	2118	2965	2545
miR-3158-5p	151	79	2596	99	289	676	872	164	210	193	118	97	85	88	276	1112	361	84	210	54	111	188	175	68	86	135	216	126	122	716	148	99	83	125	117	113	25	127	115	74	99	120	410	242	92	788	110	110
miR-3159	81	83	2146	52	177	312	701	108	174	191	82	50	86	84	204	506	171	52	142	40	70	109	75	42	72	69	159	95	60	548	59	49	7	29	7	35	2	66	17	28	88	93	150	242	50	542	53	28
miR-31-5p	203	52	3449	97	445	714	1048	185	300	297	139	182	238	44	414	1226	132	151	202	117	54	227	150	61	109	114	224	288	109	984	306	308	3388	237	4248	232	1544	88	78	66	194	121	1393	426	122	1451	104	152
miR-3161	84	62	1719	15	261	384	601	65	81	105	72	52	37	25	150	720	84	13	0	18	35	103	20	24	11	49	68	55	5	457	74	45	25	41	5	32	2	20	6	12	30	49	99	128	49	870	46	41
miR-3162-5p	2808	1151	1680	404	980	536	2034	982	570	814	680	1164	1968	1241	2285	3529	1391	2057	1577	742	3611	552	602	417	291	1396	490	2753	972	4719	437	2094	113	611	61	852	36	1420	1454	3714	21919	967	5949	3206	1181	734	320	389
miR-3163	53	8	1873	16	211	217	771	107	101	76	9	79	48	5	144	699	38	15	29	39	24	78	23	21	3	27	27	87	0	312	66	16	3	22	3	47	0	17	6	1	5	45	174	146	51	515	16	5
miR-3164	51	22	1946	15	138	255	768	59	71	88	51	41	60	26	136	330	48	27	8	39	61	79	55	18	10	33	45	92	21	375	7	20	7	16	14	34	2	28	2	12	62	19	88	128	4	328	65	35
miR-3165	60	59	2166	27	205	259	638	106	130	65	47	49	55	39	211	597	40	29	73	37	24	48	56	44	66	37	31	81	28	478	74	18	9	26	3	52	4	18	35	19	46	21	298	151	50	524	44	45
miR-3166	79	28	1819	76	235	553	648	196	132	174	55	66	61	32	242	945	134	43	59	71	63	206	86	35	36	76	79	106	57	473	157	99	3	37	1	63	0	32	39	10	39	41	305	191	77	708	48	47
miR-3167	40	20	2277	1	199	217	1020	100	102	38	42	111	19	14	162	393	187	56	63	14	7	82	28	32	13	58	7	43	14	385	36	31	3	17	0	43	3	31	0	10	28	18	64	180	23	550	0	1
miR-3169	346	195	2735	185	521	1271	1064	670	341	537	135	103	276	94	337	1183	365	184	240	90	141	227	181	129	80	151	252	167	139	1060	691	781	16	89	11	94	1	107	149	105	162	143	556	596	162	603	139	137
miR-3170	50	50	1557	33	157	285	609	69	106	136	34	38	40	13	192	484	173	27	98	31	39	74	75	19	41	41	39	43	30	301	89	44	10	23	6	22	2	46	37	17	33	46	86	138	40	380	43	58
miR-3171	26	4	1521	0	146	208	836	77	64	50	17	50	29	7	134	258	45	7	3	13	7	99	30	21	4	6	0	48	4	288	48	3	1	6	0	42	1	18	0	0	55	13	0	164	41	371	0	3
miR-3174	85	17	2232	94	209	306	773	84	186	81	56	60	58	24	205	744	2	18	59	34	31	60	62	18	27	54	53	74	26	310	178	76	6	34	26	60	4	31	29	1	52	45	0	150	33	814	35	0
miR-3175	456	80	1614	76	414	686	874	228	259	147	272	316	215	138	528	1010	526	370	139	310	262	199	242	232	209	307	271	131	423	548	215	382	65	328	54	93	31	77	109	155	632	160	630	362	144	418	249	486
miR-3176	40	39	2599	115	201	460	860	98	136	159	41	74	92	36	141	616	208	50	79	46	51	110	91	73	49	84	93	75	48	624	98	74	24	39	16	64	8	50	23	30	62	39	121	177	86	532	106	35
miR-3177-3p	240	94	3374	138	346	827	1070	352	280	346	97	124	110	97	271	1030	291	80	202	103	89	242	133	97	73	150	166	118	88	952	288	296	66	73	75	122	34	38	92	83	146	90	335	280	169	631	79	89
miR-3177-5p	66	85	2651	6	348	583	772	79	107	252	44	69	29	45	139	887	120	41	60	11	34	175	69	41	22	64	71	114	11	856	86	30	13	41	15	85	8	46	15	14	56	16	130	92	42	620	22	28
miR-3179	58	66	1971	63	187	195	845	124	114	248	58	86	42	46	228	453	75	46	107	21	61	114	54	84	58	48	90	76	78	371	121	42	10	41	7	113	1	62	34	21	40	52	211	267	63	633	50	64
miR-3180	269	183	1396	445	354	670	632	380	320	615	167	400	207	66	235	934	741	136	283	86	92	356	252	138	181	186	312	152	187	688	527	526	35	222	44	165	11	89	340	195	216	182	913	282	205	479	273	284
miR-3180-3p	310	209	1164	348	336	610	532	217	281	613	166	474	141	109	282	842	568	177	424	133	207	264	237	209	113	208	320	150	188	729	320	234	111	234	107	149	50	202	339	143	236	207	925	344	241	382	212	232
miR-3182	35	12	4006	33	158	310	1031	80	118	146	69	51	17	10	208	728	107	19	20	24	10	64	32	24	0	18	7	34	4	555	46	4	71	11	57	55	7	9	4	1	25	28	0	263	28	538	22	10
miR-3184-3p	64	49	1547	31	202	509	484	72	174	170	105	51	43	32	188	688	125	57	126	34	58	149	59	35	39	105	79	69	37	352	95	12	3	56	0	40	2	41	13	3	69	27	329	117	13	812	63	56
miR-3185	142	77	1986	76	251	652	777	146	142	258	138	90	74	75	221	732	179	46	110	41	85	129	74	74	74	101	184	91	100	705	127	75	46	52	33	75	20	90	51	69	91	74	362	169	139	678	54	51
miR-3186-3p	61	25	2426	5	150	366	778	79	99	113	53	62	29	16	203	567	25	44	41	16	27	59	76	27	19	20	5	49	13	454	80	10	4	45	1	51	1	8	12	19	28	17	62	178	75	534	34	10
miR-3186-5p	63	56	2171	18	244	407	836	74	76	87	68	42	37	31	195	554	106	45	55	70	44	85	97	41	34	35	90	66	20	541	35	21	1	28	0	44	0	19	32	15	49	21	354	145	23	573	37	36
miR-3187-3p	58	70	1629	50	126	425	541	89	68	142	49	22	38	31	183	354	108	37	92	62	46	66	72	172	36	60	65	52	36	449	67	41	17	44	14	49	5	38	31	27	33	55	308	108	80	340	51	56
miR-3187-5p	219	226	2175	129	400	1003	811	137	533	481	270	169	72	364	408	1212	507	162	414	200	224	411	290	147	278	289	568	202	353	1056	130	109	40	125	42	96	24	215	159	47	228	336	784	413	143	750	359	162
miR-3188	46	7	2054	23	154	331	753	96	70	165	72	42	26	32	151	649	95	18	81	21	27	116	128	15	10	37	61	74	43	467	59	39	29	24	24	59	9	35	10	0	41	28	103	133	52	401	4	30
miR-3189-3p	55	54	2439	59	186	456	724	50	107	175	96	58	66	47	187	570	111	49	55	60	66	123	101	83	38	29	106	83	36	518	89	33	6	34	3	65	1	22	31	9	46	118	391	215	74	435	21	24
miR-3189-5p	44	45	597	54	93	249	215	45	98	146	70	25	16	43	120	302	74	25	42	17	51	42	52	31	30	50	90	43	52	222	47	10	10	40	6	28	2	20	52	11	48	38	128	54	64	139	54	47
miR-3191-3p	61	32	935	57	85	324	320	83	52	110	31	31	38	35	95	367	53	18	36	22	29	98	39	45	22	47	26	50	21	429	61	37	18	27	23	50	11	14	30	18	41	35	98	85	59	308	42	9
miR-3191-5p	73	59	1509	68	245	364	599	148	118	138	101	77	77	41	161	543	235	29	82	27	57	91	67	25	35	76	119	38	14	499	121	53	8	74	2	48	0	39	40	35	95	45	232	108	56	571	42	31
miR-3192-3p	169	285	2588	261	339	1107	814	180	365	431	172	135	116	230	330	927	425	98	172	204	184	388	181	99	157	244	454	159	231	824	205	142	17	79	7	92	6	157	76	53	124	140	882	154	139	966	230	116
miR-3192-5p	102	165	1863	83	194	357	721	103	233	200	143	86	65	143	188	449	153	51	106	76	105	129	93	33	112	185	172	127	84	322	58	56	23	106	11	85	3	64	58	22	85	93	528	234	101	386	100	91
miR-3193	43	23	2256	75	202	432	802	59	76	133	38	52	26	29	142	579	40	17	33	12	42	136	33	28	20	43	29	84	9	496	55	18	4	7	1	94	0	15	26	16	50	43	0	126	58	580	52	7
miR-3197	239952	12367	36892	122913	94164	339267	429609	55076	7916	56339	489948	613610	74027	131984	618422	150368	209376	770895	88418	411312	127102	83644	229471	74585	556238	104414	94004	80546	127007	32836	243539	31498	6289	478870	8341	623106	2866	21057	49359	85757	55670	69495	146188	195992	19648	26657	307921	523524
miR-3198	114	188	1741	111	262	577	676	118	320	237	111	142	82	169	197	501	319	68	162	63	119	259	169	85	125	121	301	77	166	314	66	96	66	91	107	44	21	84	66	45	149	153	550	296	63	324	75	86
miR-3199	61	23	1909	19	158	247	707	59	232	116	81	45	33	888	134	582	159	11	34	30	36	138	18	38	24	29	45	45	42	335	49	5	2	25	4	73	0	11	10	14	32	21	183	95	41	432	24	19
miR-3200-5p	103	110	3353	20	315	621	1268	208	173	278	72	98	45	63	267	953	50	123	61	72	61	185	95	52	31	116	63	106	36	623	133	62	280	44	364	112	131	41	19	42	68	54	163	223	58	990	65	7
miR-3201	18	1	2995	1	175	292	1112	73	97	113	70	74	61	2	162	468	124	25	31	23	22	64	72	9	17	45	11	88	9	317	97	26	2	17	1	53	0	37	2	0	38	12	0	85	38	737	19	4
miR-3202	133	118	2684	96	211	286	1039	176	110	106	72	72	107	57	221	495	189	62	78	33	45	128	55	58	117	68	185	104	51	354	87	77	9	42	8	90	1	90	27	50	58	29	266	221	44	567	31	61
miR-320a	10463	14444	3074	10335	9433	9639	9825	9392	14020	11878	13833	9824	12299	9740	17609	35507	26253	11748	20514	15867	12669	24770	33477	138196	6988	21254	20679	9911	13164	11913	10399	9461	9269	18479	13106	10777	4543	14044	11563	19576	14334	16012	86851	34661	13429	11665	22996	11692
miR-320b	8977	13467	3345	9362	8054	8185	9456	8230	12531	10033	12023	8213	10644	8440	15021	30570	22678	9967	19223	13459	11049	20049	28560	114541	5972	18494	18617	8481	11788	10282	9536	8833	7590	15985	10297	9428	3716	12143	10482	16436	11980	14070	75088	28234	11840	10709	19256	10489
miR-320c	8148	12559	3608	8048	7710	7680	8476	7818	12280	9632	10582	7383	9277	8469	13919	28953	19092	9274	16568	12555	9062	18107	25764	101678	5560	16022	16601	7431	9861	10668	8348	8224	6811	14920	9201	8112	3077	11775	9199	14610	10465	12721	69042	26170	10439	9766	17254	9429
miR-320d	5111	7971	3676	5506	5025	5159	5714	4954	7581	6305	6809	4638	6711	4976	9001	18928	13230	5643	11082	7622	6543	11486	16720	66627	3546	10778	11535	4834	7000	6661	5591	5516	5489	9989	7177	5776	2398	7289	6380	9868	7367	8388	43723	17325	7267	6252	11412	6302
miR-320e	1958	2700	3793	2352	1909	1984	2865	2402	2723	2339	1892	1611	1461	1637	2857	7800	5704	1824	3928	2089	1816	3810	5606	27135	1662	4304	3616	2509	2614	2929	2597	2769	4241	4314	4769	2068	1717	2659	2024	3893	3232	3423	15557	5212	2616	2617	4863	3198
miR-323a-3p	66	88	2373	81	293	377	835	130	64	150	96	92	80	50	126	829	306	22	121	65	61	187	93	65	38	113	95	160	70	551	209	35	11866	62	15965	111	5682	81	56	112	72	109	138	207	99	699	78	66
miR-323a-5p	94	80	2438	53	222	965	728	97	89	323	60	61	44	61	189	710	158	30	71	63	50	123	56	75	40	29	116	93	33	856	110	72	289	35	451	68	153	63	52	30	85	86	122	186	124	811	43	63
miR-323b-3p	64	102	2222	8	241	452	744	145	217	194	156	96	70	110	200	930	523	95	116	122	104	218	71	63	48	104	275	144	125	448	84	23	2610	122	3363	97	1180	68	71	45	39	172	132	231	122	678	112	58
miR-323b-5p	56	38	2202	14	179	357	742	33	66	42	63	58	63	45	192	675	84	36	79	79	73	117	50	20	11	54	121	34	25	536	67	14	11	50	23	29	6	36	13	3	16	41	61	166	54	610	38	20
miR-32-3p	60	4	2645	0	196	363	1183	113	83	0	89	65	32	20	205	416	40	18	54	24	30	68	29	25	10	15	7	64	2	359	10	16	13	2	8	25	2	16	0	4	44	43	0	235	24	303	0	0
miR-324-3p	1688	890	3157	894	1118	3210	2016	1171	1194	1189	1634	1421	1768	996	2887	3760	2720	2705	985	3477	918	2195	4664	4072	1245	1121	2000	735	913	1843	1815	1002	7824	2013	10862	1062	3866	529	1205	1947	1032	1196	9498	1809	1319	2051	3990	1902
miR-324-5p	170	207	1742	386	368	605	846	425	237	185	336	255	271	133	275	1031	968	343	226	528	163	658	468	63	173	196	648	201	259	591	237	310	9052	349	12625	238	4216	96	272	453	212	335	2289	567	289	634	440	184
miR-325	75	69	1737	19	188	314	616	103	91	108	45	25	52	76	139	698	242	16	63	23	42	84	46	54	58	40	53	88	30	539	98	28	7	58	6	46	2	21	0	5	50	57	167	123	24	569	6	9
miR-32-5p	61	43	2655	97	239	296	959	188	103	124	61	97	65	10	127	551	143	64	73	66	27	224	64	20	36	65	63	104	18	546	67	123	116	147	158	59	52	42	44	91	43	102	597	174	90	584	16	46
miR-326	1475	2261	2542	2186	3351	2924	2563	3258	3299	1910	4415	2913	3163	2646	2397	7013	10564	2456	1649	5918	1929	5914	3294	1723	1274	4950	6657	2075	4125	3672	2618	2551	4716	4955	6571	1968	2345	1956	3018	3146	1610	5005	27121	8953	2911	2763	3668	3154
miR-328-3p	535	698	1968	402	925	1509	1214	1112	1098	886	1087	1047	835	745	863	2325	2562	786	927	1460	503	1427	1125	932	558	1424	1901	695	1238	1686	566	700	18796	1204	25794	465	9006	603	738	984	489	1018	5402	1979	730	1367	1092	844
miR-329-3p	103	138	2295	73	267	295	971	242	310	217	126	98	101	84	221	740	668	165	116	107	70	252	144	44	140	174	98	67	129	414	143	30	12244	221	16323	131	5712	52	60	197	119	181	276	264	89	724	157	79
miR-329-5p	152	245	1440	50	209	329	707	46	452	239	222	114	78	270	366	525	475	95	209	187	176	187	199	63	142	206	468	106	232	270	139	23	54	136	58	26	26	130	68	41	111	171	593	259	144	333	109	74
miR-330-3p	520	448	2370	644	572	1172	1105	648	709	944	458	361	523	177	439	2165	1132	209	609	333	360	600	379	301	358	483	830	429	311	1045	975	738	4018	441	5621	398	2046	283	325	351	520	385	2111	712	449	1122	417	420
miR-330-5p	73	48	1859	56	177	322	649	102	96	140	102	47	38	44	192	687	158	53	52	44	50	119	99	51	23	112	88	40	44	472	95	84	2725	101	3452	50	1315	33	57	34	52	66	303	222	72	455	19	91
miR-331-3p	230	216	1617	416	475	681	804	610	386	287	400	409	545	254	357	1430	1266	334	391	759	164	976	500	181	242	270	935	407	366	814	448	377	9597	638	13885	438	4655	202	455	487	235	410	2361	808	346	871	450	356
miR-331-5p	34	50	1642	31	225	463	604	83	124	123	63	76	48	51	151	449	88	31	72	43	27	111	71	49	19	66	65	86	38	487	32	6	251	24	320	21	119	29	22	24	46	40	109	62	75	537	65	19
miR-335-3p	133	157	1450	242	269	312	704	197	222	332	152	172	179	74	201	834	412	71	205	108	149	268	199	67	107	199	317	151	146	416	348	169	13	202	14	205	8	183	142	109	180	153	1005	492	160	488	179	124
miR-335-5p	290	325	2237	560	457	503	1051	987	383	317	348	467	393	251	252	1533	1847	393	469	612	129	700	425	150	331	251	1157	575	301	881	501	823	2641	828	3421	494	1146	193	380	639	239	637	2980	673	597	1106	496	321
miR-337-3p	33	17	1817	48	130	230	788	141	51	62	69	103	83	15	177	475	150	33	70	16	49	111	60	39	15	64	42	51	36	340	77	14	80	40	87	54	27	14	26	18	80	56	73	146	47	413	49	38
miR-337-5p	122	98	2741	224	276	379	882	320	159	239	146	147	189	46	226	517	819	108	97	77	71	371	137	39	80	86	144	154	100	450	250	84	602	315	755	136	281	58	142	449	108	179	282	388	171	751	231	109
miR-338-3p	236	295	2577	203	421	408	997	377	230	257	487	211	226	170	189	974	873	241	181	333	87	546	325	30	354	138	737	375	312	770	305	283	360578	572	462580	319	162151	99	402	436	153	435	2221	516	324	635	301	289
miR-339-3p	24373	17649	1848	11084	13008	32422	14952	34793	27238	14210	4624	3744	14111	2834	6569	31541	20279	6313	19325	3644	8854	8211	8567	5944	9892	10094	11217	6955	9141	12451	45548	52177	139	6242	181	7711	91	4643	11832	8150	13191	6978	36704	22452	6682	10793	12136	8226
miR-339-5p	822	1664	1801	1166	1497	1923	1248	1317	2509	1134	1610	1401	1696	1315	1307	3555	4537	1252	1410	1962	1260	2567	2259	3595	1040	1694	2996	1201	2039	1844	1276	1358	1600	2225	2089	756	743	809	1071	2188	1135	1943	9656	2790	1465	1536	2198	1139
miR-33a-3p	136	114	2577	169	283	561	923	267	289	319	103	50	153	65	188	815	289	81	200	52	100	247	134	74	45	115	226	187	118	790	247	131	567	102	724	139	262	102	122	40	75	100	634	210	142	664	97	91
miR-33a-5p	194	241	3126	432	478	667	1180	619	336	291	599	381	714	188	335	1425	1568	411	152	704	80	1395	456	97	261	437	1141	491	403	846	336	439	1882	830	2611	375	929	139	635	643	155	637	2813	838	416	639	430	435
miR-33b-3p	231	234	2393	103	322	1243	791	233	460	472	196	170	117	178	283	1355	522	103	216	136	186	171	156	104	129	241	186	187	122	1329	240	132	34	227	28	129	6	131	110	73	213	181	285	273	210	998	150	128
miR-33b-5p	2681	2387	3834	3165	2286	4213	2667	3454	3499	4657	1493	1492	2841	1015	2018	5809	6559	1549	3576	1587	1939	3327	2428	1252	1596	2130	2903	1693	1568	3679	5029	3639	949	2822	1046	2494	363	1617	2372	1350	2327	1950	12123	4410	1867	2146	3004	2154
miR-340-3p	83	83	1885	92	211	301	819	164	155	84	100	105	69	67	135	622	261	42	78	53	60	230	52	56	110	54	123	74	78	356	173	104	1940	125	2260	48	745	25	48	55	68	51	315	199	30	541	63	41
miR-340-5p	69	74	2551	89	262	305	998	237	166	111	85	52	122	49	210	693	300	38	11	90	41	270	84	58	101	47	143	54	63	358	62	167	3488	150	3819	146	1229	26	45	151	61	73	384	116	84	690	114	70
miR-342-3p	1098	660	1861	1542	1411	1626	1755	1759	1264	1312	863	847	2364	553	1181	3495	4096	1801	1609	2086	631	2204	1560	516	501	828	2112	1259	854	2674	1339	1440	39654	1960	55399	1559	19190	528	1349	1458	1100	1803	6300	1529	1109	1685	1170	1027
miR-342-5p	51	34	1415	28	130	188	519	72	123	29	41	83	53	33	120	265	211	68	71	128	27	109	107	61	10	55	104	41	32	214	35	50	558	55	795	31	278	22	73	31	37	97	213	111	49	274	72	18
miR-345-3p	61	53	2117	58	286	693	875	106	136	333	75	79	58	31	255	806	267	59	63	59	113	141	102	44	33	94	231	71	53	623	102	48	19	72	6	61	9	43	35	46	102	95	266	164	90	543	62	69
miR-345-5p	845	855	1778	747	642	1510	1261	1108	1108	1163	1107	789	936	534	989	3454	3335	1196	693	1361	590	1556	1730	676	748	862	1422	632	763	1610	1391	1273	2493	1178	3309	709	1144	339	736	873	698	810	5674	1390	827	1270	1780	1134
miR-346	117	288	1581	83	276	692	665	74	369	527	195	143	73	204	242	766	497	114	282	159	175	228	119	76	151	199	338	137	183	754	129	64	2499	126	3659	89	1310	103	46	25	115	225	785	338	116	580	195	107
miR-34a-3p	61	25	2548	79	266	392	1060	146	77	202	138	112	50	38	186	833	262	81	51	57	41	68	73	32	54	48	89	106	20	657	144	62	376	3	521	63	172	32	33	16	87	40	219	197	107	887	29	26
miR-34a-5p	140	138	2084	374	276	465	849	187	193	238	373	149	388	146	305	402	747	396	323	622	361	478	189	80	214	193	292	201	188	774	575	251	17284	652	24225	277	8727	70	155	236	204	437	2155	278	125	534	502	219
miR-34b-3p	2032	1625	2424	2997	1184	1938	1968	2388	1895	2817	888	1147	950	632	1162	5812	5579	721	2171	578	942	2001	1586	1186	780	1311	1552	1021	991	2146	1989	3647	721	1466	730	873	211	925	1402	914	1090	1052	7482	1901	998	1622	1776	1982
miR-34b-5p	75	30	1690	62	155	379	675	134	89	204	60	68	73	22	128	567	104	29	65	51	27	237	91	56	60	65	81	117	47	368	98	77	750	55	827	60	289	30	55	44	123	52	344	148	111	384	95	61
miR-34c-3p	105	79	3008	52	401	509	1058	87	242	304	110	102	45	104	255	847	183	89	202	81	106	139	99	73	128	114	234	107	157	710	63	75	425	65	502	76	217	34	64	55	77	60	522	177	89	884	139	46
miR-34c-5p	272	212	1975	320	322	683	923	458	477	534	184	242	142	191	273	1457	1095	133	483	159	187	378	232	186	239	246	165	312	264	848	413	608	2798	351	3717	247	1347	181	331	211	307	155	1195	401	291	569	509	399
miR-3605-3p	75	50	1737	36	190	382	655	104	100	112	106	32	31	74	227	513	163	32	112	74	87	219	65	30	6	47	128	101	12	523	127	67	101	30	169	35	56	29	21	23	62	57	280	124	76	644	67	37
miR-3605-5p	38	23	1630	25	114	188	620	61	66	154	67	72	17	67	95	358	157	37	106	78	41	37	45	30	5	12	39	61	16	255	54	8	80	21	68	6	24	17	11	8	44	34	251	101	39	441	26	0
miR-3606-3p	25	5	1969	0	180	149	985	100	48	13	27	43	9	5	124	323	77	4	0	18	18	19	14	39	6	2	21	72	6	317	43	13	0	0	0	48	1	3	20	9	25	19	107	131	33	548	47	21
miR-3606-5p	12	0	1752	0	119	186	865	74	25	42	39	50	28	0	123	226	14	0	42	20	7	42	31	4	0	35	0	24	0	176	53	7	1	23	0	56	0	27	7	3	24	40	0	153	28	281	0	0
miR-3607-3p	87	45	2890	6	216	232	909	59	136	152	36	64	27	63	177	508	67	46	63	64	42	59	36	31	33	75	139	59	93	358	77	71	2305	26	2041	49	727	27	10	40	85	65	213	199	51	634	26	14
miR-3607-5p	124	126	3185	0	327	394	1217	138	324	204	113	164	85	208	242	861	359	99	137	190	117	152	147	132	151	151	260	176	204	417	123	53	20587	84	26880	144	9157	130	89	65	88	170	636	237	113	788	82	126
miR-3609	126	105	2104	45	215	347	792	67	314	159	114	169	59	134	241	684	238	113	178	158	106	112	129	57	91	200	273	75	168	365	110	30	14056	73	20162	20	6667	79	29	39	74	118	575	234	59	643	73	24
miR-3611	37	6	2173	0	187	264	921	33	76	59	52	57	6	13	152	354	41	26	46	8	9	59	26	11	5	26	1	55	0	275	70	18	1	5	0	100	1	17	0	3	27	19	95	121	32	591	0	0
miR-3612	84	76	2698	33	186	287	969	82	177	129	57	45	48	57	172	642	155	25	49	41	48	104	26	27	18	42	131	71	33	435	92	27	17	51	47	50	28	21	7	19	81	29	0	134	45	563	57	16
miR-3613-3p	232	192	710	307	447	423	676	276	390	605	225	250	197	116	327	1512	316	66	184	85	93	154	151	78	92	188	327	200	87	201	401	251	104	288	162	212	53	151	266	175	257	221	1416	427	312	1023	420	259
miR-3613-5p	386	420	697	751	312	602	657	465	644	979	324	308	540	159	362	1197	1137	242	698	262	323	650	447	186	246	468	722	384	293	695	798	569	20	607	35	336	8	439	574	255	384	387	3138	971	438	368	612	460
miR-361-3p	167	69	1001	224	220	267	513	224	207	127	164	90	182	59	247	403	478	191	216	177	38	240	202	87	66	108	161	120	128	289	164	44	2397	162	3405	102	1128	77	148	137	111	178	1042	196	119	368	187	101
miR-3614-3p	70	42	1750	21	134	247	676	57	45	88	45	49	30	19	146	283	99	16	48	27	48	87	26	29	35	36	109	36	25	305	70	25	5	43	3	38	1	24	21	6	35	46	203	170	54	335	6	40
miR-3614-5p	103	51	2058	0	227	472	805	146	81	228	128	46	39	53	224	472	181	39	118	55	80	131	45	39	49	69	124	73	31	610	45	34	7	47	6	35	5	59	31	21	22	75	127	95	44	793	46	47
miR-361-5p	246	263	2115	430	425	417	971	520	190	221	370	251	434	182	281	1434	1098	317	248	344	116	486	308	74	175	161	743	450	249	647	363	395	8273	385	11191	325	4054	130	468	419	153	311	1381	358	268	796	382	155
miR-3616-3p	43	14	1907	6	163	331	666	61	98	63	47	23	37	31	160	423	80	18	47	35	27	72	36	14	7	28	79	25	23	364	19	22	2	43	3	43	5	19	14	14	51	19	254	72	21	461	12	7
miR-3616-5p	1049	765	3225	1096	846	1440	1732	1463	1299	1645	455	461	870	266	602	2649	2083	384	1387	392	583	1083	710	400	560	761	1092	529	508	1717	1730	1512	2	398	22	630	2	362	583	515	783	448	3938	1543	629	890	1117	859
miR-3617-3p	129	82	1651	77	202	350	634	94	291	113	116	181	80	173	263	722	296	112	114	69	73	206	137	60	122	84	221	139	144	566	123	54	5	98	1	64	3	21	37	31	45	70	523	174	38	528	64	69
miR-3617-5p	106	98	3006	45	357	269	1099	95	170	63	90	76	26	120	213	755	162	68	40	78	114	82	73	40	56	127	208	98	147	424	79	33	32	8	36	82	9	56	4	38	67	53	563	322	62	857	45	4
miR-3618	28	10	1957	0	196	289	913	66	51	61	50	43	22	3	102	593	37	29	0	0	23	86	32	20	3	36	31	84	5	207	61	6	5	0	0	50	1	26	0	0	20	11	11	164	23	614	6	0
miR-3619-3p	153	172	1591	145	274	799	631	85	431	381	193	165	92	159	206	783	691	112	323	120	223	272	151	105	175	170	278	161	179	657	158	111	28	152	23	97	13	85	84	76	169	181	1055	227	113	469	140	114
miR-3619-5p	147	180	1913	252	398	1677	791	196	285	602	224	123	153	141	316	1066	449	109	221	103	188	337	179	90	199	154	233	259	190	1087	236	261	76	247	50	161	20	85	218	122	185	193	745	411	226	754	278	129
miR-3620-3p	540	403	1521	293	496	1141	713	525	669	899	331	298	314	261	446	1720	1826	200	696	306	389	544	326	252	305	504	625	342	533	1109	550	345	130	428	131	244	42	187	389	241	404	377	2248	572	343	857	537	295
miR-362-3p	115	19	2498	142	321	266	954	206	103	210	157	87	79	57	242	928	107	83	62	85	55	370	18	36	60	58	137	107	31	518	208	61	156	75	168	91	71	43	78	68	66	71	256	365	134	1183	56	31
miR-362-5p	243	118	2064	233	237	571	943	252	193	204	66	236	251	74	350	773	207	321	147	421	107	283	480	218	133	101	177	125	75	533	225	196	554	180	737	109	253	71	61	185	105	157	763	271	132	673	319	88
miR-363-3p	556	494	2364	842	358	681	1123	1586	456	490	367	377	1065	290	347	1944	1568	530	845	871	195	1630	513	263	336	224	1033	406	168	935	570	693	5434	697	7232	435	2496	271	497	937	295	482	3588	910	515	827	327	289
miR-363-5p	86	59	2080	27	178	266	813	137	101	74	83	57	54	56	165	450	328	43	97	29	44	124	96	40	40	51	91	69	65	440	65	49	18	59	2	95	2	38	56	31	54	64	254	120	67	425	31	35
miR-3646	72	70	2186	47	395	720	937	67	193	308	76	84	25	46	306	1058	163	56	33	34	68	135	99	59	62	100	79	164	50	542	198	37	16	35	9	81	0	46	51	4	50	53	190	168	95	1248	39	37
miR-3648	2483	1235	2838	1227	2225	3503	2892	1362	2059	2312	1545	2312	1763	2246	4138	6316	3601	2096	2928	2022	3709	1787	2222	1472	1669	2046	3750	1231	2461	2300	1647	1138	621	4695	825	2228	292	1714	1259	1580	4511	1300	6710	3457	1815	1915	2996	2580
miR-3649	45	11	2153	33	226	250	641	41	57	80	46	65	36	9	97	493	139	44	45	14	28	78	62	26	24	40	16	43	35	338	82	46	13	35	4	70	0	26	35	12	40	13	140	201	87	570	32	34
miR-3650	75	3	2644	0	157	290	776	36	67	121	67	33	27	14	192	311	0	37	12	31	29	80	47	29	10	48	30	62	30	376	30	2	3	13	2	54	0	29	9	0	23	38	149	98	47	514	0	14
miR-3652	563	120	2699	164	359	441	943	151	352	276	189	202	147	143	495	1023	442	134	313	136	182	285	211	243	180	245	342	213	128	581	194	132	360	216	372	146	130	140	108	194	447	147	576	334	135	430	269	145
miR-3653	87	3	3309	17	227	456	1001	42	71	64	78	63	29	7	195	428	39	34	40	15	26	54	47	13	1	31	35	58	1	432	61	26	186	43	191	81	63	21	8	5	60	40	127	129	26	825	0	44
miR-3654	206	204	3652	9	324	444	894	173	276	257	178	182	80	190	374	1001	239	104	189	204	128	175	163	90	147	152	284	130	190	516	188	102	313	138	395	136	153	88	121	48	120	131	831	263	160	694	144	87
miR-3655	110	82	3004	12	256	616	826	67	200	250	134	56	36	94	189	620	217	26	63	89	71	210	120	43	81	122	160	45	10	676	86	50	17	39	38	64	14	7	9	21	72	66	415	130	102	588	65	11
miR-3657	21	3	2219	24	146	218	649	81	118	39	17	20	47	7	109	406	129	34	29	28	18	61	33	18	10	19	27	40	21	258	21	0	6	11	0	33	1	26	6	0	25	27	135	104	14	471	34	10
miR-3658	52	11	2537	45	265	285	1033	77	75	137	64	79	37	14	200	465	49	46	68	26	23	72	45	30	1	37	31	162	21	465	91	29	23	39	17	45	6	11	16	13	23	45	186	147	55	745	0	14
miR-3659	15	18	2321	38	186	224	673	57	50	87	29	39	24	14	151	495	68	22	28	37	29	106	43	9	12	3	5	75	19	318	16	5	5	0	6	40	1	22	13	0	27	15	26	188	42	373	8	5
miR-365a-3p	42	36	1616	16	189	218	692	75	106	94	68	56	62	24	192	693	115	31	60	37	44	102	22	40	10	57	69	103	15	304	129	47	4694	21	5653	90	1731	31	24	19	82	44	393	149	25	716	34	29
miR-365a-5p	160	202	1669	44	248	407	716	116	312	91	136	202	52	203	220	439	355	84	130	130	107	97	180	29	105	187	140	106	178	461	119	23	25	60	28	43	25	80	26	17	84	121	616	276	50	392	63	73
miR-365b-5p	135	140	2238	109	459	523	881	145	284	177	129	59	109	126	265	773	323	61	191	120	133	204	87	102	151	109	114	157	105	456	234	137	108	122	124	100	37	78	54	106	128	99	497	271	45	680	120	63
miR-3660	66	71	2955	27	151	337	1098	109	56	151	63	74	33	33	174	542	120	18	32	31	23	77	109	32	24	63	97	69	22	539	55	15	9	12	1	49	1	30	12	22	40	26	121	194	61	622	30	42
miR-3661	128	111	1857	64	211	528	774	109	264	359	94	57	64	101	204	681	275	38	96	50	62	139	82	61	117	137	195	125	120	595	81	72	22	69	7	47	5	68	58	24	80	106	490	326	49	539	55	75
miR-3662	93	141	2392	10	350	422	1018	73	355	135	86	159	54	219	256	790	306	63	77	150	105	180	115	98	128	207	205	104	208	406	79	40	11	57	31	73	6	81	52	30	108	82	695	170	51	617	86	57
miR-3663-5p	292	464	2473	171	406	831	874	225	742	697	470	266	181	837	510	1653	1303	235	574	308	293	453	452	149	512	422	849	167	499	951	188	138	38	284	28	124	18	184	104	100	260	429	1601	530	286	732	393	196
miR-3664-5p	41	16	2986	0	150	313	889	66	105	105	51	66	31	13	197	514	89	37	55	50	44	82	18	30	12	20	19	63	20	636	100	0	2	43	3	112	0	26	9	0	9	28	61	70	33	639	1	20
miR-3666	124	83	2864	52	230	325	908	116	128	190	110	102	65	113	308	861	203	83	69	87	114	172	157	41	55	114	118	96	91	483	147	34	9	62	2	46	0	21	50	28	58	70	363	274	107	1049	108	45
miR-3667-3p	175	157	763	334	109	244	435	221	238	367	124	180	155	67	137	560	496	118	243	94	165	223	181	69	93	136	178	95	122	365	365	172	18	242	18	72	8	140	270	154	170	143	1140	326	149	272	276	159
miR-3667-5p	190	298	1412	346	252	502	828	363	403	654	161	199	259	118	328	1363	877	299	340	171	230	356	339	217	167	256	446	253	191	631	524	284	28	365	24	273	9	183	329	214	281	198	1386	505	218	855	342	304
miR-3668	43	0	3479	19	236	293	1284	132	120	72	56	80	59	27	128	690	0	48	64	22	39	234	16	40	23	34	7	65	2	382	103	20	2	36	0	79	0	10	0	0	68	53	53	230	36	841	0	7
miR-3670	194	391	1656	184	308	612	763	235	544	421	282	180	124	250	350	1110	835	189	356	215	294	372	256	84	155	242	622	214	217	637	354	214	5	122	7	148	2	131	132	112	213	160	1081	450	164	783	236	208
miR-3671	70	31	2349	0	184	215	822	64	110	125	53	47	17	18	150	612	45	20	70	29	29	60	52	12	73	32	25	87	39	437	167	16	12	25	11	57	5	16	11	5	52	35	254	135	24	806	24	25
miR-3672	29	1	2179	21	235	207	801	60	78	55	99	70	8	6	172	491	52	26	10	12	16	112	10	17	1	25	13	94	0	344	76	0	2	7	2	61	1	21	0	4	51	0	56	98	23	639	9	9
miR-367-3p	57	53	3048	24	234	378	1151	100	88	57	91	85	39	81	183	519	61	26	75	29	35	102	63	34	43	89	61	65	30	466	58	28	4	23	0	91	0	41	10	24	33	29	166	201	45	581	15	0
miR-3674	2398	5806	2562	947	2227	2169	1784	670	8313	3831	3832	2353	1058	5308	3450	7673	11017	2170	3492	3061	3408	2306	3982	1825	5362	5274	8167	1546	6585	1532	570	566	42	2612	49	485	14	1892	1089	839	1768	3320	17534	4392	1467	1819	3010	1991
miR-3675-3p	114	240	1893	41	255	339	684	62	243	124	163	102	55	214	332	876	475	86	271	143	117	147	122	83	127	150	347	86	137	365	111	33	0	107	1	67	0	70	13	53	99	124	517	143	79	889	120	76
miR-3675-5p	50	51	1552	0	159	192	641	62	76	81	62	50	72	52	137	460	79	26	118	36	31	165	19	42	108	86	156	65	66	252	15	14	0	52	0	50	0	37	16	35	66	75	196	108	34	371	74	124
miR-367-5p	57	21	2613	23	263	620	1051	156	75	112	38	41	48	32	163	619	39	27	18	27	21	73	71	40	17	65	43	97	28	699	109	79	1	0	2	53	2	23	16	28	94	30	186	133	21	649	46	3
miR-3677-5p	1041	633	2572	415	889	3279	1258	1338	1091	999	338	264	610	218	580	2344	904	302	642	170	504	537	517	362	406	499	630	483	424	1573	1466	1983	29	267	10	274	6	248	358	197	439	328	1449	814	443	1307	531	256
miR-3678-3p	93	87	2482	91	222	480	867	112	151	258	84	79	88	51	264	740	203	35	91	58	52	143	119	52	59	73	232	89	88	643	165	65	5	98	3	47	5	62	82	35	74	72	313	188	63	569	51	52
miR-3679-3p	75	87	884	25	98	138	410	70	52	95	69	42	27	57	106	253	119	19	70	37	58	83	43	28	40	74	95	43	52	228	66	41	8	29	7	31	2	21	8	25	42	18	186	62	28	310	53	26
miR-3679-5p	63	104	1476	19	164	250	579	90	125	210	91	119	33	108	125	370	160	130	78	88	71	90	77	40	131	110	237	59	106	231	39	60	117	91	140	29	47	81	29	79	58	64	433	114	25	266	99	101
miR-3680-3p	69	76	1722	9	197	359	685	78	117	109	74	34	26	80	187	418	218	15	38	42	40	119	120	56	37	52	127	84	76	426	57	6	6	15	8	52	5	50	33	43	65	17	43	157	76	369	43	22
miR-3680-5p	48	80	2365	21	273	317	671	100	130	146	97	69	24	118	181	549	243	81	53	96	49	142	138	34	37	86	192	62	55	436	61	39	23	33	35	85	19	58	6	44	51	91	299	151	54	513	18	21
miR-3681-5p	28	1	3025	21	326	688	962	116	32	228	18	68	63	7	194	724	36	37	28	34	40	95	38	25	20	29	9	126	0	713	91	48	7	28	0	34	4	11	6	0	31	30	100	230	102	656	0	29
miR-3682-3p	48	37	2709	42	248	384	882	139	129	117	49	69	51	29	259	385	84	30	40	29	40	133	38	48	62	64	43	37	43	427	64	71	82	57	83	86	22	42	18	31	95	25	229	146	93	407	12	9
miR-3682-5p	52	13	2004	14	207	144	829	61	55	54	29	90	22	14	91	419	39	17	53	18	31	98	29	23	0	24	11	57	4	316	91	37	6	31	6	22	0	13	27	14	50	16	81	74	58	446	8	32
miR-3683	38	25	1760	0	174	177	632	73	162	59	69	31	41	28	169	268	81	26	66	2	6	50	33	19	41	53	73	69	37	222	28	12	1	18	0	51	0	49	43	8	42	59	0	116	30	373	40	33
miR-3684	67	16	2592	0	241	247	890	109	72	85	109	52	17	13	204	802	36	23	10	14	31	75	35	19	3	86	8	102	9	416	100	24	5	9	3	60	2	24	0	16	49	20	0	196	18	776	19	10
miR-3685	38	4	1286	11	113	161	592	45	30	40	37	47	23	12	147	341	0	6	16	10	15	94	9	3	2	34	0	30	8	261	33	34	0	0	1	8	1	9	4	1	22	27	0	37	0	401	12	8
miR-3686	40	12	2076	3	212	191	838	68	39	20	50	35	12	6	143	507	58	24	32	18	20	36	21	34	2	17	0	58	0	326	95	2	1	11	0	68	0	33	0	6	36	13	0	159	6	627	5	9
miR-3687	2410	808	2611	316	1115	1852	1283	543	1203	1388	636	1739	890	1722	1248	3329	1851	1140	990	1331	1683	897	957	363	782	670	2041	662	538	1465	539	501	7205	604	10600	324	3830	166	581	1074	3947	575	2057	1356	709	1360	673	465
miR-3688-5p	88	8	2263	30	174	230	777	87	57	101	72	31	46	22	170	440	71	39	23	38	24	127	43	29	59	30	32	120	61	422	98	31	0	16	0	39	0	40	23	33	52	67	128	169	49	542	25	7
miR-3689a-3p	125	329	2043	109	463	361	647	115	739	892	651	329	218	1105	376	558	940	286	564	536	911	396	476	39	200	312	701	170	275	338	62	64	3	302	2	112	2	104	87	51	154	753	1949	693	332	500	342	88
miR-3689a-5p	78	54	2426	58	194	201	900	69	161	163	112	63	112	121	176	562	282	48	147	68	121	121	103	23	59	38	38	114	45	363	48	36	1	61	0	113	1	36	28	18	72	134	464	184	79	474	46	36
miR-3689b-3p	73	108	1796	34	169	182	753	49	198	297	177	148	70	215	188	280	241	96	176	154	135	200	183	45	42	72	215	54	79	224	42	28	8	113	8	60	4	72	34	26	107	140	646	251	76	286	82	40
miR-3689d	384	416	2275	614	503	1139	908	383	534	815	262	200	302	194	430	1364	1117	226	635	265	306	661	342	189	198	258	485	307	232	1123	707	553	13	330	16	337	2	277	387	226	351	316	2273	772	368	753	533	335
miR-3689f	43	72	2524	37	229	252	910	101	185	258	198	98	107	116	211	481	210	65	121	91	105	140	94	29	21	70	168	105	57	329	63	18	7	46	2	73	0	41	17	13	44	76	615	403	29	513	64	58
miR-3690	196	383	1840	110	393	482	724	78	1035	767	695	328	218	499	434	796	1339	233	605	427	527	400	390	32	154	305	742	249	294	371	123	31	21	344	33	93	5	157	76	13	204	398	1926	654	264	1000	231	33
miR-3691-3p	124	31	2427	77	201	421	842	88	100	105	54	49	46	28	177	673	83	37	51	44	35	116	53	41	21	52	29	121	35	616	183	35	5	44	2	56	0	54	53	32	85	51	237	132	88	929	37	28
miR-3691-5p	58	29	2371	31	166	290	689	65	64	157	61	34	24	28	176	554	131	20	53	21	16	109	54	43	33	60	55	26	15	370	32	32	2	36	5	59	1	21	37	0	45	32	121	118	43	505	53	6
miR-3692-3p	57	6	2378	37	247	539	840	71	99	172	79	47	52	42	160	859	121	12	68	47	22	136	34	44	31	59	145	56	39	544	68	29	8	44	4	33	2	37	2	10	50	74	74	228	43	559	24	15
miR-3692-5p	38	15	1791	41	223	768	687	141	105	156	93	60	56	35	191	507	156	45	59	31	39	42	70	50	26	21	66	57	38	626	57	20	10	37	1	13	3	13	22	7	14	50	105	86	43	424	40	22
miR-369-3p	40	18	2515	0	135	193	1085	93	32	71	37	51	45	7	131	272	117	31	49	7	27	94	37	13	0	26	22	74	0	310	21	14	254	0	247	64	78	11	10	28	36	18	108	132	54	488	7	10
miR-369-5p	56	9	1933	44	178	379	742	143	103	62	44	27	25	27	154	620	180	41	57	16	28	91	35	20	23	60	72	80	42	414	160	6	1083	106	1294	63	431	45	34	79	73	69	28	250	47	566	42	26
miR-370-3p	182	355	2040	256	555	884	877	451	486	532	320	340	252	181	438	1272	1213	272	368	308	223	471	303	114	239	579	626	302	378	924	258	79	3080	533	4653	195	1740	265	228	387	208	429	995	1118	400	813	417	161
miR-370-5p	60	22	2043	36	165	369	652	86	43	54	73	41	39	15	114	533	93	39	61	28	57	83	82	26	26	49	44	24	31	489	53	18	79	42	134	63	42	14	20	15	42	50	103	123	50	552	41	16
miR-3713	46	38	3133	0	187	416	956	59	122	168	63	41	19	32	211	548	139	31	45	43	45	124	76	18	27	32	46	22	32	422	47	46	5	43	1	45	0	18	2	35	65	30	163	77	40	456	72	16
miR-3714	791	706	2248	847	694	1925	1162	1241	1029	1032	273	277	645	190	442	2283	1252	321	769	180	370	623	342	330	286	475	598	499	385	1333	1422	1613	18	375	5	409	2	290	555	278	526	408	1797	955	375	953	595	355
miR-371b-3p	92	62	1159	55	106	357	399	61	58	75	86	13	71	21	146	532	149	32	85	56	64	115	53	26	27	48	100	78	43	280	100	58	6	55	0	78	0	34	29	15	49	55	331	165	69	467	22	78
miR-371b-5p	83	38	2296	32	204	503	967	145	134	264	100	78	95	69	144	802	133	53	50	35	91	129	51	35	25	58	115	103	59	621	221	48	2	34	3	144	4	32	41	36	94	70	426	186	73	685	55	34
miR-372-3p	338	301	3108	608	567	1044	1179	528	477	938	360	239	263	147	372	1477	1545	188	570	268	260	648	404	197	161	274	409	278	208	1195	634	556	17	437	22	423	3	238	324	225	289	309	1640	714	270	842	505	286
miR-372-5p	100	64	1793	82	213	205	837	116	157	182	31	63	40	53	193	559	180	24	110	36	79	125	44	33	19	57	38	51	46	386	93	52	2	66	5	49	0	44	54	38	48	62	249	238	117	573	63	44
miR-373-3p	76	57	2383	11	168	256	883	74	163	119	90	79	57	43	120	389	186	38	144	63	52	58	84	27	57	54	140	69	70	533	30	13	2	48	6	63	1	21	2	8	68	96	109	113	99	321	61	34
miR-373-5p	62	75	2099	40	239	449	844	155	239	210	129	76	53	58	191	663	197	59	169	75	157	142	130	41	88	80	235	113	48	549	157	96	5	54	3	69	1	96	81	43	84	92	358	303	65	704	117	70
miR-374a-3p	90	10	1955	32	159	186	876	80	95	123	63	42	65	7	104	449	58	32	30	42	25	100	33	50	14	30	33	30	10	190	50	21	6	10	2	48	0	42	29	4	67	31	69	45	19	331	11	37
miR-374b-3p	523	525	1515	626	673	978	1000	615	841	1036	278	338	324	137	363	1550	948	228	615	253	252	680	458	270	244	386	680	779	302	1042	1029	1099	199	574	218	312	69	271	442	251	432	347	1649	951	359	661	580	609
miR-374b-5p	375	385	1719	1022	671	759	1084	1408	293	340	662	431	486	259	242	2694	2538	586	489	656	203	1543	531	139	468	384	1272	646	486	870	591	998	6603	1042	8960	485	3073	145	534	1051	419	873	3173	619	773	1006	692	545
miR-374c-5p	600	554	2381	607	662	1097	1323	919	737	957	263	326	309	234	568	2275	938	232	575	174	269	684	457	360	351	445	613	629	322	893	756	1246	103	490	99	346	24	283	291	358	454	528	2073	650	350	1055	488	501
miR-375	209	19	2287	261	320	694	945	104	98	88	194	684	336	126	603	581	578	303	57	315	219	711	492	75	161	169	171	240	141	864	730	392	144	873	200	294	96	33	165	179	251	389	4075	495	154	663	888	190
miR-376a-2-5p	119	89	2257	79	222	322	800	145	217	133	50	45	108	24	191	534	136	51	60	51	33	119	48	61	29	124	66	91	62	367	209	110	4	35	7	113	1	25	102	36	98	45	252	112	62	409	107	86
miR-376a-3p	164	151	3042	321	379	452	1324	755	203	177	330	118	142	83	363	1011	1672	199	101	135	72	427	222	72	162	181	502	361	254	460	383	182	2896	723	3869	344	1313	63	304	1164	139	515	616	539	303	1196	286	233
miR-376a-5p	44	32	1873	19	116	198	717	51	76	32	18	69	14	30	121	321	105	12	63	47	37	91	46	15	30	41	41	46	31	352	38	43	1219	41	1400	29	433	11	19	34	34	39	48	103	30	363	28	25
miR-376b-3p	64	63	2906	83	442	295	1055	240	149	24	150	116	57	30	181	844	583	64	45	42	23	304	130	14	51	90	119	212	85	266	137	27	219	235	245	138	112	18	154	419	34	255	213	116	158	1051	129	42
miR-376b-5p	45	42	1432	125	175	206	650	133	66	151	71	50	47	18	157	417	193	49	109	51	53	113	42	35	27	47	85	106	61	249	87	50	8	54	3	58	4	47	47	20	64	56	243	187	60	294	54	44
miR-376c-3p	324	339	3573	1090	784	754	1652	1614	567	552	730	324	530	195	484	1250	3568	594	314	455	200	1559	615	108	324	516	1376	726	539	869	720	349	8942	1455	11177	372	4077	293	725	2289	243	1053	1484	1136	757	1809	705	563
miR-376c-5p	56	35	1154	109	101	152	465	133	101	130	45	72	59	18	87	371	148	22	77	36	56	127	61	44	22	53	117	58	35	208	136	134	9	78	19	63	9	26	62	33	81	58	404	174	77	203	88	84
miR-377-3p	199	197	2546	380	458	540	1151	700	436	489	289	198	273	90	276	890	1309	167	288	172	135	776	221	72	145	252	528	250	196	558	376	284	2439	528	3192	224	1000	92	537	771	272	620	1023	561	343	881	407	320
miR-377-5p	35	11	1835	24	183	239	618	72	30	38	62	54	22	23	146	468	111	36	73	30	37	74	42	30	10	57	122	93	44	271	71	19	393	34	535	34	164	23	37	50	13	65	88	222	48	399	44	51
miR-378a-3p	806	408	2225	607	564	762	1238	440	531	311	1141	951	914	563	1457	1812	1396	935	631	1649	667	827	1223	3033	671	736	1303	489	741	913	844	465	669	2260	930	676	308	356	457	629	626	1050	5692	1127	465	949	1230	749
miR-378b	97	60	2748	88	279	292	859	91	147	215	94	60	31	54	188	578	149	58	165	88	110	91	130	187	27	89	109	90	83	502	105	66	118	103	100	94	28	38	43	51	75	71	277	190	90	536	104	69
miR-378c	92	91	1239	112	169	307	677	68	153	201	215	143	138	112	304	640	236	138	61	302	172	162	223	417	180	165	236	140	136	471	124	75	44	348	40	120	15	37	62	101	159	160	928	208	90	450	272	105
miR-378d	349	189	2093	385	336	521	973	280	257	247	442	336	388	300	732	1043	717	378	356	730	388	482	725	1975	372	419	300	264	307	667	483	293	152	1108	245	347	81	137	247	412	381	522	2345	449	300	687	910	329
miR-378e	414	318	3237	317	400	728	1165	289	384	335	387	311	296	220	720	1440	533	364	400	587	479	587	747	2269	446	512	456	344	344	960	491	357	214	1239	231	335	92	177	356	353	544	629	2920	660	352	908	609	408
miR-378f	492	325	2820	477	558	1015	1278	375	494	185	641	486	668	458	931	1456	938	631	607	920	572	513	923	1885	534	703	746	431	584	917	691	256	242	1086	342	410	122	254	345	478	492	669	3506	812	348	948	1009	626
miR-378g	638	363	2818	566	522	765	1231	338	806	458	851	557	629	510	1125	1847	1644	753	504	1250	694	725	1219	2794	703	777	1151	520	806	810	684	383	375	1712	488	540	165	283	373	549	622	836	4485	927	458	966	1262	592
miR-378h	107	121	2843	24	296	371	736	87	306	210	165	104	74	176	246	515	270	71	174	78	189	119	167	50	90	152	435	100	140	517	109	46	31	65	15	50	10	75	32	10	53	112	414	243	72	515	103	10
miR-378i	786	324	2915	714	645	1234	1508	397	296	521	968	809	794	477	1441	2063	1309	965	462	1531	796	1056	1258	3430	757	766	1110	535	489	1389	859	433	629	2140	743	880	283	276	442	715	753	996	5026	957	650	1200	1432	805
miR-378j	73	63	2478	28	223	305	884	109	142	177	45	70	32	80	192	509	121	27	102	49	61	124	68	37	98	76	104	107	131	293	74	30	7	53	2	60	0	51	9	20	28	89	127	126	35	562	59	64
miR-379-3p	32	16	2405	22	186	267	870	78	40	51	48	98	26	22	176	545	14	24	23	20	18	57	79	15	23	20	0	55	16	548	32	3	372	36	453	54	188	33	11	34	56	42	33	171	60	484	0	8
miR-379-5p	55	30	2574	87	153	322	886	149	82	86	87	43	105	45	175	476	263	74	104	53	38	178	63	35	56	121	51	131	71	364	60	34	6977	92	8870	63	3288	37	37	103	52	74	350	211	88	456	97	14
miR-380-3p	23	6	2139	34	181	308	894	30	67	73	34	48	17	16	128	323	30	12	24	21	38	126	9	33	3	31	0	102	0	405	27	0	256	25	368	43	125	19	13	24	33	40	0	95	42	518	3	4
miR-380-5p	66	29	2200	16	179	216	798	54	217	74	81	41	35	48	139	554	89	57	10	25	19	122	88	11	22	46	86	80	22	332	38	5	62	10	60	58	26	20	8	10	51	51	214	121	46	527	28	0
miR-381-3p	135	97	2606	216	360	460	1110	344	235	214	140	134	100	68	273	759	634	90	158	73	71	339	116	59	50	139	234	159	111	858	176	128	2016	157	2585	138	1001	90	86	249	113	167	203	327	228	877	101	93
miR-381-5p	51	36	1900	40	173	263	768	132	117	181	64	52	53	14	155	403	199	40	82	52	36	105	57	16	41	40	103	103	30	439	114	42	616	73	870	69	334	62	37	42	57	68	138	171	63	484	60	52
miR-382-3p	52	9	3064	63	265	414	956	140	92	69	90	60	15	16	209	725	202	29	57	65	7	172	27	8	7	82	76	48	21	490	48	44	1223	18	1592	11	635	24	58	48	44	87	79	138	23	623	21	15
miR-382-5p	109	224	2894	191	464	425	1085	361	383	204	378	168	127	97	386	433	1152	134	149	175	49	595	196	58	86	497	387	288	330	590	193	67	5430	473	7511	176	2656	136	654	570	100	836	454	983	360	789	357	437
miR-383-3p	91	37	3060	87	318	504	824	152	151	270	71	82	88	56	226	823	288	36	76	45	80	107	119	60	56	177	147	129	99	760	139	99	66	52	68	73	20	59	74	44	98	88	295	191	104	926	105	57
miR-383-5p	123	82	2924	0	164	358	1075	85	296	183	79	130	54	140	323	605	202	107	72	65	21	128	85	26	53	80	151	135	131	423	67	30	2834	34	3570	99	1249	62	35	14	61	77	299	134	80	728	53	28
miR-384	62	1	2282	5	210	156	997	67	73	63	33	24	22	25	145	435	46	12	0	25	4	81	25	14	0	23	33	64	0	240	28	0	0	12	0	2	0	5	5	3	36	13	32	159	22	680	17	0
miR-3907	596	661	1875	669	618	1078	1020	601	1073	1013	466	330	531	359	608	1892	1453	318	954	336	342	624	541	315	383	569	795	425	554	1046	883	849	66	558	38	442	19	382	549	248	512	484	2224	733	404	1038	723	406
miR-3908	63	48	2828	15	245	264	865	87	140	56	120	42	34	53	222	513	141	27	138	34	41	67	47	35	43	48	85	36	96	399	73	13	1	45	0	48	2	23	39	11	26	38	197	123	54	532	79	2
miR-3909	63	32	1789	29	178	345	641	49	106	114	109	59	40	19	112	381	86	18	24	37	35	113	85	16	29	45	79	58	16	481	82	29	59	8	102	30	36	19	11	33	50	46	106	100	71	505	44	17
miR-3910	74	7	3323	4	496	367	990	86	128	134	115	67	71	18	264	1611	107	54	40	18	50	53	48	32	20	90	8	121	3	465	232	20	0	6	0	100	0	46	24	4	102	32	29	157	68	1983	46	32
miR-3912-3p	1248	1248	2830	1910	1063	1739	1954	1548	1892	2681	781	795	1394	409	951	3927	3485	709	1837	626	875	1696	1035	727	833	1240	1900	998	941	1782	2422	2274	79	1402	78	978	28	941	1479	948	1318	1099	7121	2284	1217	1480	1774	1310
miR-3912-5p	1069	1030	2049	1324	803	1334	1515	1310	1683	1841	639	590	921	272	772	2881	2883	556	1638	581	648	1228	924	495	640	925	1420	736	695	1465	2069	1664	40	945	53	711	23	684	1135	747	1014	806	4807	1611	838	983	1360	976
miR-3913-5p	53	49	1867	4	155	235	600	73	87	63	49	53	25	52	156	448	147	15	57	43	47	130	53	45	58	26	97	47	50	180	22	8	7	36	2	45	2	17	35	18	78	35	36	111	74	352	39	28
miR-3914	60	10	2827	24	378	300	1121	77	86	129	69	101	50	30	129	936	136	16	25	23	21	87	34	54	31	84	38	91	31	386	100	18	9	36	8	75	0	68	8	2	47	5	177	312	54	1011	0	11
miR-3915	45	9	2087	19	169	186	950	69	87	69	33	48	13	5	182	380	0	28	0	17	29	41	39	8	0	19	10	27	9	224	40	38	2	13	0	49	0	7	13	12	69	17	87	177	25	387	18	0
miR-3916	142	192	1042	47	127	300	539	81	537	187	181	184	88	223	297	635	194	215	197	131	164	146	170	96	180	244	311	107	232	142	57	130	18	84	24	57	8	100	68	53	96	134	411	282	45	405	78	129
miR-3917	922	624	2364	1144	820	1832	1365	1035	1090	1575	432	474	675	284	595	2496	2007	359	1200	393	460	987	698	361	515	662	1009	545	480	1470	1340	1182	87	588	75	596	32	456	704	435	671	562	3586	1213	623	1112	1028	750
miR-3919	69	31	3474	21	323	405	1058	160	129	249	96	60	72	52	256	1095	162	49	65	44	86	117	57	40	23	69	203	143	7	422	37	45	17	27	13	90	6	30	20	3	94	72	170	185	82	1211	47	57
miR-3920	23	13	1719	12	131	113	692	55	66	8	25	23	8	1	119	246	46	4	4	10	0	54	0	22	12	10	17	51	6	131	21	14	0	1	1	33	0	11	0	0	6	23	60	93	7	328	10	0
miR-3921	76	11	2027	7	187	312	775	106	28	108	48	45	39	22	133	405	182	13	133	17	23	127	36	23	12	55	46	80	35	372	94	61	6	31	0	66	0	22	56	15	57	60	52	197	22	497	37	75
miR-3922-3p	34	35	1824	10	187	171	654	45	44	133	72	56	24	65	129	232	49	69	73	43	23	41	21	32	30	71	28	43	34	309	51	18	0	18	0	22	0	9	11	2	21	20	179	132	14	358	12	13
miR-3922-5p	180	81	2145	161	342	689	864	132	204	291	179	69	48	84	335	1108	340	92	118	131	116	141	119	54	97	150	201	136	101	735	224	100	17	33	17	81	1	54	38	52	104	132	430	290	95	1274	151	108
miR-3923	38	3	2986	1	243	253	1087	99	145	102	28	31	47	20	171	258	80	23	49	9	6	67	17	30	11	18	8	70	5	378	43	5	2	0	1	39	0	21	13	6	25	26	63	198	45	449	21	0
miR-3924	19	0	1615	0	111	173	671	27	27	55	14	51	27	8	114	235	0	19	23	10	2	27	22	1	0	32	3	28	7	223	30	11	2	8	0	13	0	12	10	2	46	36	27	142	0	290	0	12
miR-3925-5p	132	58	2628	8	257	323	1025	129	143	81	58	91	62	59	234	780	217	89	59	64	57	59	89	49	107	84	192	116	27	327	77	5	36	22	43	61	11	55	39	34	150	46	286	262	64	863	47	46
miR-3926	125	133	1803	34	300	325	714	103	256	212	124	73	35	100	262	992	243	69	121	83	109	162	138	60	103	195	267	165	128	543	123	72	11	120	10	86	3	86	70	45	91	125	355	253	72	875	70	116
miR-3927-5p	90	82	2674	14	251	402	900	80	104	54	109	23	32	25	182	585	126	30	39	44	30	57	38	27	6	59	114	66	30	489	96	35	3	39	4	23	1	33	16	19	61	52	227	59	49	576	28	19
miR-3928-3p	82	42	1917	51	196	505	638	146	101	135	83	41	38	67	173	456	195	60	105	52	85	114	76	58	57	67	95	64	41	440	106	78	61	80	54	48	24	36	37	56	98	74	128	272	91	459	78	33
miR-3928-5p	61	12	1933	36	274	430	796	112	118	127	114	58	47	29	266	975	232	43	44	33	62	132	85	46	26	94	78	121	28	536	176	60	13	76	6	38	2	26	83	36	46	59	11	125	41	823	45	9
miR-3929	224	164	2431	99	247	404	783	163	273	299	209	131	90	149	314	948	467	95	164	131	120	154	134	82	146	211	266	107	181	474	78	35	42	81	51	66	17	69	86	85	112	176	766	215	113	606	191	111
miR-3934-3p	143	94	2501	17	259	550	903	95	155	102	108	65	62	103	200	489	346	71	85	53	93	182	89	51	70	73	172	99	55	645	97	17	14	30	1	74	0	12	32	16	56	82	230	324	55	623	44	65
miR-3934-5p	610	1087	2355	227	668	829	987	230	1608	1060	825	501	226	1078	708	1935	2090	376	1087	627	636	563	840	310	1001	923	1600	334	1103	665	163	207	221	462	237	183	72	362	294	214	474	924	3834	1092	426	777	701	376
miR-3935	50	46	1661	19	167	390	701	62	171	103	59	64	36	65	128	544	70	18	44	55	55	98	75	30	66	61	84	62	49	491	84	19	15	26	7	47	8	46	1	7	31	72	467	159	5	643	27	2
miR-3936	41	5	1954	0	193	397	643	62	55	190	16	42	20	18	119	460	48	45	28	18	39	55	51	33	10	26	56	58	41	424	86	27	12	21	9	62	3	13	50	9	53	40	27	101	39	398	3	9
miR-3937	485	306	2020	456	481	791	1103	494	764	752	247	412	364	155	458	1696	2242	276	276	249	273	644	453	267	210	371	570	290	322	1159	756	628	41	525	42	208	15	359	401	390	461	359	2235	770	407	591	612	659
miR-3938	66	13	2139	0	211	268	961	91	64	37	13	36	17	19	240	670	85	25	33	38	12	75	22	32	26	59	29	50	14	459	87	12	7	16	8	20	0	22	17	5	29	29	53	205	66	719	0	13
miR-3939	118	129	2716	89	285	720	737	198	149	215	99	90	21	66	219	1146	330	43	182	44	104	202	88	63	61	61	148	128	67	821	179	93	13	73	10	97	0	60	97	28	112	74	223	314	134	940	124	123
miR-3940-5p	7209	3550	1276	3306	5280	5273	7791	6757	3002	1236	11492	6165	3509	4571	7835	8028	11873	7784	4156	5444	6327	7409	4180	10660	10285	6731	4224	2377	8698	3624	4201	4435	864	9609	768	4773	286	3891	2455	7820	2320	6901	13378	6964	2051	2620	9612	10678
miR-3941	67	17	2470	5	251	249	957	84	47	96	20	38	37	11	188	516	8	3	42	10	33	86	14	43	10	5	31	65	0	287	73	27	1	29	3	52	1	8	7	6	52	6	29	126	31	697	5	24
miR-3942-5p	43	0	2534	6	211	246	965	51	102	120	106	49	23	1	205	542	0	16	18	7	21	60	24	28	1	21	0	55	17	309	46	6	0	10	2	69	0	5	17	0	43	24	33	132	17	666	0	0
miR-3943	1816	1464	1548	1930	1158	2640	1846	3341	2809	2534	680	581	1170	464	910	5875	4776	783	1989	612	951	1612	1152	1050	1126	1417	1607	1051	1079	2796	3838	4548	468	1244	693	853	247	821	1603	1077	1708	1110	6383	2400	1215	1390	2128	2098
miR-3944-5p	83	31	2010	26	256	416	603	81	77	139	65	42	78	54	172	680	89	43	52	29	25	143	62	24	34	41	81	82	22	528	74	69	16	26	23	99	5	15	30	4	31	17	42	96	65	708	14	25
miR-3945	64	27	1794	32	140	259	789	84	94	89	81	90	33	58	152	232	285	11	38	46	58	73	77	29	97	48	112	89	57	323	53	30	8	32	5	53	2	30	30	27	23	39	18	252	53	328	34	31
miR-3973	77	173	2661	59	341	452	924	124	195	206	163	60	56	124	271	1074	300	53	139	77	73	151	81	97	99	106	142	131	96	502	60	26	2	70	0	34	1	64	30	19	104	84	526	167	97	955	67	25
miR-3974	79	77	2284	0	200	240	865	75	66	35	93	68	32	91	125	438	69	64	55	47	57	38	32	34	74	78	68	84	62	267	23	40	1	54	0	47	1	33	10	15	81	58	175	246	59	574	54	46
miR-3975	65	91	2103	67	159	209	804	85	112	95	76	47	42	76	153	452	104	47	69	52	42	59	55	24	50	85	104	66	78	354	53	28	1	42	1	44	2	47	9	15	34	45	240	111	26	408	18	32
miR-3976	87	39	2375	1	245	319	909	204	45	83	45	56	45	41	159	483	123	55	50	39	65	82	33	47	53	77	60	117	32	572	70	16	0	10	0	57	1	42	15	1	64	60	0	221	44	604	17	22
miR-3977	76	133	1568	17	142	256	703	68	106	157	58	77	45	131	177	462	159	103	72	83	60	85	63	71	90	129	118	40	124	270	65	40	0	51	0	49	0	55	17	10	67	100	290	220	33	428	72	74
miR-3978	172	71	2310	73	230	760	912	135	226	239	62	76	74	92	200	925	465	83	89	75	112	284	228	57	66	116	224	85	110	682	170	183	6	78	4	32	2	22	46	60	90	66	552	242	81	650	127	87
miR-409-3p	68	121	2761	153	433	545	1058	322	165	194	151	166	119	81	384	696	814	210	146	158	60	302	200	39	40	341	263	188	159	780	212	41	2685	321	3797	103	1321	95	326	493	58	447	316	837	227	805	190	220
miR-409-5p	21	21	1954	27	193	294	757	136	77	55	52	56	32	10	130	507	198	24	73	30	25	85	29	32	14	83	42	44	11	466	52	0	1221	17	1630	42	550	24	24	64	49	54	34	219	45	552	4	18
miR-410-3p	270	141	2862	160	507	890	1505	544	309	190	97	188	171	56	299	1105	518	172	167	145	112	379	83	109	136	122	261	225	98	737	525	438	5393	236	7317	164	2603	51	329	264	185	245	347	496	141	1002	120	138
miR-410-5p	109	82	2412	59	248	285	886	122	184	91	110	91	60	90	156	534	311	56	110	93	124	103	66	46	77	103	69	66	127	380	57	23	13	13	15	57	4	26	57	30	52	102	351	329	79	533	44	33
miR-411-3p	60	62	2384	57	227	416	788	79	90	126	67	51	24	48	215	610	82	26	31	33	31	136	46	26	17	77	128	61	22	539	48	34	465	60	644	45	253	30	23	26	25	65	173	137	57	671	68	6
miR-411-5p	83	38	2756	100	255	569	791	132	117	124	82	98	157	45	233	707	214	73	34	44	75	239	50	47	19	85	150	137	66	614	197	57	1929	131	2342	132	865	19	87	59	49	99	83	199	97	1000	124	21
miR-412-3p	25	4	2115	1	322	507	690	76	42	50	56	59	33	14	207	723	15	2	36	43	29	87	57	13	29	25	40	50	11	647	122	5	5	5	0	40	1	33	6	13	58	41	178	137	50	733	35	2
miR-412-5p	43	21	1917	12	177	297	741	35	112	104	47	40	51	32	168	378	11	22	3	47	24	72	58	29	17	33	31	60	24	567	20	42	13	22	16	53	9	13	18	16	21	16	47	144	29	543	20	8
miR-421	80	66	2368	148	276	205	912	194	133	159	234	84	123	81	184	751	202	80	163	99	105	278	125	54	92	95	146	117	95	411	52	88	3118	132	4105	120	1483	64	45	47	85	118	536	205	137	598	106	38
miR-422a	291	95	2467	150	272	524	1027	159	117	159	342	472	313	146	689	823	255	419	191	570	224	358	463	988	327	275	396	225	177	702	365	193	449	929	576	243	193	88	212	238	211	305	1700	383	257	709	642	357
miR-424-3p	228	123	3296	188	348	670	1225	189	159	306	274	279	127	106	386	953	357	229	136	223	55	354	287	604	251	247	298	181	189	754	184	178	117	229	160	144	61	91	42	121	117	125	937	311	114	890	464	273
miR-424-5p	58	77	2218	317	228	257	836	185	107	43	110	83	27	19	194	707	173	87	32	42	16	256	80	59	73	29	131	116	27	418	77	192	1403	179	1585	106	549	17	84	76	63	114	440	202	169	410	57	102
miR-4251	103	51	3209	78	353	528	837	178	151	179	84	71	145	28	275	1008	203	44	92	53	108	99	98	62	82	123	78	139	60	518	197	102	14	79	13	74	3	45	76	28	104	78	408	243	141	1217	108	89
miR-4252	201	355	2435	203	356	746	808	192	524	306	260	236	161	303	420	1296	515	147	354	268	245	353	329	130	314	387	507	277	386	714	181	242	23	257	34	165	4	127	137	87	219	292	1441	465	189	831	288	208
miR-4253	233	61	2774	227	311	447	843	129	162	295	166	196	82	131	317	948	390	202	185	147	70	206	172	92	95	167	163	126	96	547	230	182	331	187	452	166	154	109	134	96	185	111	513	304	117	601	205	204
miR-425-3p	382	244	2402	322	653	880	920	525	361	227	909	577	515	455	695	1562	1599	587	221	833	372	705	888	928	306	833	769	295	529	748	453	342	1283	711	1608	355	586	309	493	532	300	725	3290	1476	517	936	961	588
miR-4254	64	35	1747	72	196	494	666	83	108	143	93	37	61	36	174	783	80	39	100	45	81	184	41	38	55	35	120	87	55	590	55	43	19	40	13	37	7	19	30	26	48	60	50	156	87	609	60	29
miR-4255	43	28	3216	0	224	242	815	81	77	129	40	48	61	9	212	720	31	28	26	30	20	127	65	13	41	48	42	51	25	397	86	19	2	22	2	76	0	36	47	6	90	29	336	131	30	662	50	14
miR-425-5p	1653	1688	3083	3006	2235	2524	2354	4257	1618	1015	4441	2680	3917	1468	1864	6583	9889	4310	1956	5631	984	6850	5070	1062	1456	2086	6246	2396	2122	2623	2294	2430	9619	4239	12866	2361	4573	731	2930	5860	1273	3232	24422	5122	3021	3384	3900	2567
miR-4256	36	23	3302	25	268	555	921	84	138	222	35	79	62	5	192	524	68	14	57	54	38	145	58	23	21	39	37	87	2	559	31	26	3	35	0	102	0	13	25	6	43	40	85	120	47	529	7	16
miR-4257	943	1484	3260	2248	775	1239	1376	1901	817	853	514	459	623	331	529	3503	2177	402	1859	377	368	1096	735	184	875	406	924	621	593	2049	1353	2325	189	1318	196	580	65	226	1061	994	1083	879	4310	700	1280	1258	1215	1539
miR-4259	66	46	2164	10	226	376	859	99	136	230	99	91	47	31	188	603	107	22	72	81	69	146	125	29	28	40	173	75	47	479	91	31	15	44	2	49	0	33	42	18	95	87	219	111	53	611	6	12
miR-4261	112	85	3399	95	397	445	940	170	133	225	108	95	60	40	261	1069	142	57	67	40	69	146	144	47	49	125	133	149	51	444	207	90	124	59	144	102	50	81	86	36	117	74	484	231	112	1073	60	79
miR-4262	62	28	3632	13	258	522	1009	110	78	106	64	57	68	11	207	604	78	21	37	27	28	72	40	33	20	16	44	57	13	534	117	17	20	24	0	38	1	24	32	9	44	28	103	215	94	560	24	32
miR-4263	75	41	2696	71	224	347	728	102	66	201	79	30	60	15	101	564	108	36	84	21	16	38	63	29	18	51	43	83	9	459	106	42	4	34	0	64	0	43	28	20	39	36	202	207	72	506	35	48
miR-4264	76	11	3984	43	332	357	1098	82	80	54	83	72	67	15	189	645	192	35	46	30	60	116	79	41	38	25	97	76	16	591	88	97	2	87	5	78	1	36	51	15	70	64	375	229	61	609	139	42
miR-4265	190	277	2424	107	310	638	805	172	506	493	279	143	156	276	331	902	643	89	428	151	149	329	213	116	199	243	484	191	241	682	161	146	47	122	52	95	22	105	134	45	166	240	855	366	245	536	205	98
miR-4266	264	125	3422	181	366	1428	1079	417	415	717	118	131	167	65	288	1119	438	93	252	76	134	216	190	148	65	135	242	148	111	938	378	513	15	126	11	141	4	127	195	83	181	104	549	319	121	781	125	91
miR-4267	179	152	4279	148	413	852	1067	246	272	422	124	117	162	73	370	1212	391	75	147	56	130	340	177	79	130	175	221	197	126	866	405	204	10	170	16	150	3	143	169	82	151	185	1041	366	265	1161	141	100
miR-4268	137	182	2386	108	252	592	729	94	256	280	191	124	105	194	263	512	366	72	182	98	115	146	231	42	126	189	295	84	166	741	117	63	14	104	1	107	2	72	64	15	78	166	416	297	107	552	120	21
miR-4269	520	616	2033	755	777	1696	967	554	1078	1331	523	322	481	395	558	1779	1522	300	620	366	419	605	584	210	419	468	850	364	448	1424	947	576	61	468	76	410	26	381	474	227	423	436	2659	1032	407	1172	576	371
miR-4270	515	610	2763	278	657	1034	1089	491	858	963	612	582	316	588	591	1490	1513	488	489	420	583	447	416	436	655	683	921	359	652	978	395	401	718	567	820	277	279	980	282	547	423	386	2481	762	314	802	530	737
miR-4271	30	3	2	0	8	4	13	3	6	7	2	6	14	17	17	5	19	19	12	5	22	1	11	4	1	5	5	10	5	9	4	11	0	9	0	4	0	9	16	11	59	7	37	19	22	4	7	7
miR-4272	57	9	4269	36	176	395	1314	88	79	128	94	109	41	15	237	916	0	29	36	28	32	120	34	21	19	37	15	73	16	524	111	24	5	18	0	68	0	24	13	10	82	30	75	203	13	628	15	16
miR-4273	64	25	3843	0	280	474	980	88	124	249	68	53	41	66	202	671	218	30	14	14	51	118	59	41	42	72	118	60	64	625	27	19	6	35	2	39	1	19	5	13	59	44	118	140	107	560	46	6
miR-4274	668	766	2885	1098	717	2003	1266	756	1281	1898	658	501	711	401	799	2530	2593	474	1121	494	542	1165	760	510	383	719	1080	518	521	1497	1433	813	109	673	55	653	20	556	728	448	621	705	3979	1315	633	1330	668	602
miR-4275	80	37	3304	36	240	283	986	131	77	132	60	91	33	25	261	573	70	39	47	43	42	98	27	36	20	53	24	50	3	460	42	65	2	4	2	39	1	39	17	18	56	44	28	65	38	542	29	3
miR-4276	122	45	4119	77	258	389	982	113	149	294	76	73	82	35	260	745	163	32	107	61	40	123	91	57	34	44	63	125	47	522	126	85	8	60	2	69	2	68	80	35	62	88	242	232	111	820	103	93
miR-4277	135	58	2888	120	289	534	977	148	135	258	100	135	88	28	219	746	148	39	165	56	60	224	98	55	80	163	110	72	44	709	180	159	3	90	6	112	0	29	45	18	126	92	395	186	101	672	62	85
miR-4278	53	20	2651	20	233	364	811	84	56	103	46	62	25	19	196	548	46	33	92	23	29	109	107	29	34	69	19	61	63	395	58	29	6	23	2	59	0	22	11	4	72	9	140	92	22	485	19	35
miR-4279	960	1113	3380	1575	1031	1567	1514	1397	1641	2680	779	652	1143	395	1003	3600	3459	674	1589	576	812	1413	1066	568	510	873	1421	786	540	1482	1808	1188	113	847	106	697	40	677	848	572	765	686	5225	1434	698	1247	967	959
miR-4280	95	179	2614	16	217	307	774	97	254	150	136	108	53	148	240	762	359	80	123	79	86	131	94	60	89	80	224	67	130	559	63	22	7	16	2	51	0	51	30	5	71	94	284	216	57	587	87	29
miR-4282	62	27	2919	19	287	280	1038	91	46	111	55	57	29	11	218	608	16	19	61	8	42	96	29	8	2	30	4	105	16	381	88	21	2	14	0	54	0	10	13	6	77	27	1	111	21	817	35	30
miR-4283	28	16	1516	18	104	173	371	57	75	56	21	45	26	6	67	315	71	3	49	24	17	70	41	17	18	25	48	43	13	223	53	44	9	10	4	37	4	16	23	13	47	20	98	58	19	300	19	23
miR-4287	37	19	2280	3	177	345	724	64	93	162	40	30	26	12	137	164	7	34	45	0	35	56	66	23	13	33	20	40	25	369	63	17	8	21	1	86	0	26	41	3	57	24	178	74	33	352	23	22
miR-4288	19	0	1833	0	64	179	515	33	17	28	18	28	16	0	91	314	31	19	20	25	25	21	39	10	1	13	22	21	3	150	46	15	2	0	0	33	0	4	0	2	28	10	6	80	10	309	0	16
miR-4289	47	9	2756	19	240	378	659	88	56	127	40	59	79	18	168	475	115	24	19	12	33	101	42	24	10	19	13	52	33	408	70	17	7	35	8	51	0	15	18	0	44	59	205	153	19	440	32	16
miR-429	60	0	2622	19	298	367	1092	109	69	131	60	53	82	28	190	872	22	11	60	12	22	67	18	31	4	59	0	97	0	434	52	18	43	41	52	74	19	3	0	8	46	17	0	147	24	810	27	18
miR-4290	152	172	1748	336	208	439	655	206	274	286	121	117	138	78	207	830	784	101	221	88	138	186	83	100	91	137	196	133	115	447	345	232	19	198	13	151	6	76	177	103	216	191	805	271	116	518	189	212
miR-4291	5642	4801	4648	4451	3491	5797	4451	7681	6522	5212	1522	1625	3503	1142	2116	9980	9399	1755	5958	1600	2690	4042	3265	2032	2744	2875	3869	2170	2630	4312	9401	10182	72	2424	44	2830	24	1703	3843	2236	3874	2343	16773	6388	2380	3064	4607	3482
miR-4292	588	554	2088	428	489	1336	895	473	867	906	464	337	330	431	568	1859	1354	276	679	347	459	785	488	304	358	625	740	426	516	1144	613	506	58	489	81	247	19	321	475	272	415	503	1597	915	507	903	636	389
miR-4293	107	97	3206	68	242	602	883	147	153	210	101	74	64	39	262	738	217	43	117	58	61	226	34	63	44	131	180	116	38	604	190	137	9	85	9	146	2	17	101	37	74	59	312	138	105	867	90	44
miR-4294	134	83	2708	207	209	295	799	158	160	236	94	55	150	68	258	715	411	87	146	77	91	257	146	73	90	153	102	171	101	424	212	168	123	114	118	115	54	86	127	60	123	85	401	246	127	415	96	72
miR-4295	60	22	3303	56	201	264	938	92	119	65	60	44	37	11	113	429	17	28	68	14	31	115	73	34	21	31	52	90	26	429	98	32	6	39	2	79	1	33	33	26	22	47	216	156	12	441	22	10
miR-4296	196	140	3087	137	312	970	1046	223	201	560	104	102	163	78	283	943	350	87	238	138	82	196	113	98	78	155	163	190	105	670	267	238	20	191	11	177	9	97	124	77	157	71	741	256	121	714	229	87
miR-4297	92	96	3559	159	265	367	862	134	131	121	111	85	110	21	226	650	151	53	112	65	62	212	78	36	33	61	99	164	77	505	93	67	9	50	3	100	1	52	58	29	50	37	257	186	42	558	78	30
miR-4299	127	57	2940	193	222	319	702	154	102	186	93	76	89	53	138	710	223	43	110	47	58	165	106	51	55	125	135	127	62	623	148	95	151	116	129	68	36	40	61	68	134	71	461	171	83	490	90	76
miR-4300	24	14	1740	38	87	198	369	34	54	87	19	20	22	13	86	169	17	18	16	27	23	35	8	9	8	4	30	19	6	194	37	20	8	10	2	12	1	13	20	9	34	17	54	87	14	261	13	11
miR-4301	33	12	2339	10	118	322	734	92	29	25	38	23	25	2	180	417	99	25	10	22	11	73	35	25	9	7	6	65	5	252	39	33	7	38	0	21	0	27	21	8	38	28	91	53	23	368	15	11
miR-4302	71	79	3447	71	336	811	918	134	252	428	125	77	122	80	368	998	152	64	87	61	67	212	184	33	84	123	162	105	81	801	151	41	23	27	17	94	5	103	65	38	74	120	610	146	143	1041	91	87
miR-4303	72	25	3456	42	235	764	861	110	116	237	57	70	37	14	194	541	102	70	97	40	40	75	75	26	59	74	28	66	26	604	116	45	12	85	0	82	0	29	10	23	100	49	128	177	75	537	39	28
miR-4304	157	108	3004	206	315	494	879	178	224	150	121	86	120	72	214	871	288	69	90	121	72	222	139	37	120	160	249	143	71	650	198	141	14	120	28	73	6	86	77	53	141	132	694	283	177	788	190	92
miR-4305	120	51	3410	121	396	469	1031	143	105	315	129	60	91	34	260	863	160	55	128	44	65	201	66	63	55	111	112	126	62	712	236	105	10	58	4	108	6	67	58	38	52	69	413	298	75	1083	114	58
miR-4306	1557	1117	2697	1561	938	1255	1596	1888	851	419	2069	1064	1706	1052	2262	7628	4343	2201	760	2198	1012	7270	6236	6062	717	1316	2055	1160	1041	1657	1690	1989	5481	2173	5903	1484	2160	548	1765	6181	2122	1822	16597	3286	2022	1909	3784	3074
miR-4307	37	2	2431	8	141	214	898	110	83	32	28	82	42	10	123	293	20	36	18	34	27	59	0	13	9	11	11	50	0	350	102	3	3	28	0	27	0	15	9	12	39	8	41	185	2	263	23	0
miR-4308	59	53	2510	57	182	280	972	75	91	161	37	46	51	4	175	578	200	54	15	53	32	127	84	44	32	61	50	94	16	294	102	77	3	24	6	71	1	47	35	22	57	65	249	149	37	409	44	36
miR-4309	1431	1292	3207	2002	1179	2053	2095	2229	2631	2794	946	805	1403	451	1081	4243	3968	611	1999	707	969	1829	1442	708	750	1006	1979	1014	875	2071	2557	2158	71	1266	54	1074	26	1043	1441	894	1294	983	7017	2249	1174	1595	1954	1437
miR-4310	64	63	3723	117	236	359	759	52	137	108	95	69	92	40	193	664	181	25	71	34	38	67	33	52	42	58	108	102	42	507	175	51	8	99	9	119	3	41	50	29	75	60	316	177	94	703	78	63
miR-4311	81	31	4062	67	239	457	1169	119	65	195	120	89	98	34	227	442	160	31	56	33	53	89	46	41	24	85	86	94	20	452	64	78	25	48	25	94	10	31	47	14	85	89	114	90	73	842	36	26
miR-4312	136	183	2484	110	259	547	718	134	435	388	134	157	118	201	209	1076	355	109	174	96	107	186	148	82	215	184	349	140	199	637	123	146	21	190	11	92	4	103	108	117	200	178	895	392	134	692	200	140
miR-431-3p	72	60	2387	38	273	583	936	80	133	127	80	55	50	39	181	530	251	41	89	46	33	166	88	45	29	43	88	69	31	443	189	21	918	6	1353	72	483	40	19	78	29	78	163	193	36	443	80	56
miR-4314	143	95	2974	35	231	509	828	113	142	282	68	75	44	53	198	546	146	32	65	49	75	177	125	69	83	79	68	73	56	484	112	81	41	77	22	56	21	45	60	34	105	87	253	243	109	498	122	58
miR-4315	151	196	3465	137	282	615	1018	256	363	360	246	114	202	125	263	669	463	76	253	93	81	182	155	91	72	177	181	112	122	763	291	173	7	95	3	158	0	85	119	69	121	171	747	341	169	758	189	92
miR-431-5p	92	71	2223	89	262	495	857	267	115	141	142	129	148	46	262	661	536	84	39	68	34	372	82	38	77	104	144	128	116	613	156	47	129	193	167	126	62	55	86	335	76	202	253	377	164	597	201	75
miR-4317	26	22	3938	110	260	340	1023	69	103	152	40	57	43	6	179	482	117	35	31	5	23	174	66	20	26	54	33	86	26	387	52	31	10	25	7	101	1	21	25	27	72	39	112	165	93	542	25	19
miR-4318	62	15	3666	61	249	542	1037	88	144	274	56	79	88	41	189	719	138	43	95	19	45	150	76	46	55	54	67	71	38	661	148	76	10	56	0	85	2	21	62	36	106	49	202	197	89	490	28	51
miR-4319	249	196	3536	311	399	760	1064	243	255	510	167	196	183	68	388	1054	377	94	255	163	157	274	189	127	96	264	263	255	173	778	382	239	24	164	11	188	2	119	256	96	218	207	994	436	169	928	239	206
miR-4320	83	22	3018	12	215	219	749	105	86	116	52	55	14	26	213	435	84	32	56	42	22	37	32	16	10	38	42	51	18	362	87	40	3	17	0	52	0	43	31	23	53	50	92	118	51	523	4	7
miR-4322	165	277	1802	210	339	758	601	144	401	528	209	160	175	208	290	939	477	86	356	155	205	329	313	97	205	224	394	124	268	799	227	199	24	198	19	177	11	154	182	70	179	245	914	347	198	498	327	220
miR-432-3p	103	47	2359	61	245	635	878	118	91	180	110	78	47	50	199	705	186	41	129	36	38	187	78	60	31	84	114	119	93	562	219	90	94	21	111	97	56	31	51	45	64	65	229	158	68	694	77	26
miR-4324	100	78	2004	170	259	281	759	139	127	221	50	99	126	11	250	869	189	55	161	91	70	195	85	74	45	74	106	110	25	461	263	105	8388	79	6687	105	1981	55	80	45	50	128	517	129	44	920	125	75
miR-4325	30	9	2342	9	148	220	630	57	71	16	43	54	60	10	103	496	49	11	24	26	12	93	28	15	10	29	51	31	14	322	60	30	12	42	2	48	0	31	26	10	29	23	115	83	30	295	21	20
miR-432-5p	43	75	2279	63	240	269	866	134	215	52	133	99	119	129	230	326	379	86	106	103	63	280	147	33	52	98	178	122	86	456	70	32	3651	86	5152	81	1790	63	38	239	67	146	71	430	130	398	78	9
miR-4326	64	43	2388	40	194	531	660	110	49	241	21	80	68	22	182	582	224	19	82	57	25	108	63	51	27	54	81	128	23	554	138	60	29	57	72	34	11	30	18	35	54	41	113	106	64	705	29	28
miR-4327	151	172	3186	117	310	456	929	152	330	393	198	180	58	286	218	660	663	156	296	225	175	211	218	109	141	136	367	119	196	663	198	133	122	176	171	102	56	83	107	55	175	125	934	399	156	412	194	105
miR-4328	78	34	3591	36	263	395	923	144	125	118	80	56	60	18	194	655	102	4	13	20	52	69	33	13	18	62	45	94	20	405	54	25	16	14	0	44	0	16	4	12	48	28	115	137	55	736	45	17
miR-4329	201	138	2792	285	333	499	929	203	322	383	166	191	171	85	386	1283	629	89	182	125	91	264	253	91	106	206	257	189	134	805	315	174	19	152	12	236	5	150	202	107	173	157	1065	403	115	1092	308	214
miR-4330	164	113	2974	176	352	515	1009	191	247	498	122	109	172	64	258	1387	345	84	219	97	147	370	165	84	80	114	217	185	113	783	245	165	12	153	22	209	2	134	220	85	160	108	621	303	112	1030	218	145
miR-433-3p	46	42	2743	85	250	554	904	193	183	169	134	64	70	70	190	566	477	77	81	109	80	149	120	25	24	35	191	94	43	691	102	29	5989	96	8065	81	2762	31	39	112	102	126	387	222	85	739	35	55
miR-433-5p	34	20	2088	17	140	317	662	68	120	77	67	38	17	73	122	557	133	37	36	25	56	45	22	13	14	16	40	45	11	350	19	6	114	26	186	64	68	20	9	15	36	29	93	101	81	425	35	20
miR-4417	3309	2242	2185	2889	2721	2132	2433	3579	2856	3309	639	2135	1383	2251	1877	6362	5193	1162	3269	969	3951	1402	1825	1730	1555	1441	1839	1732	1160	2487	3196	5446	2359	1942	2859	747	1084	1100	2653	2875	7580	1384	7711	2861	2183	1148	2205	3787
miR-4419a	367	187	2691	78	322	424	820	243	360	218	300	264	69	124	338	802	685	198	170	169	121	242	165	300	393	195	299	179	234	386	103	163	228	246	250	146	88	406	82	131	212	88	310	203	115	546	256	372
miR-4419b	173	65	3579	95	246	527	930	99	134	190	129	144	62	54	315	693	153	132	101	95	102	120	80	85	89	116	65	111	85	572	63	95	445	105	419	90	163	95	52	79	263	110	277	266	64	755	134	141
miR-4420	85	41	2710	0	230	289	879	123	137	176	118	92	43	89	234	640	110	57	143	82	86	90	67	15	32	81	83	58	47	622	59	21	3	15	0	58	2	13	0	1	51	81	264	132	70	558	23	31
miR-4421	455	1037	2425	186	634	729	870	161	1834	844	999	388	267	1178	766	1322	2078	445	967	649	780	684	774	161	743	927	1971	361	1115	671	124	78	13	662	25	146	6	499	207	59	476	993	3797	973	453	967	542	161
miR-4422	44	67	2312	45	237	348	991	91	76	118	112	32	25	39	262	761	98	41	47	28	48	77	84	21	15	21	26	144	59	390	131	29	6	41	5	16	5	31	30	20	71	40	132	136	95	1294	56	15
miR-4423-3p	102	42	2162	1	328	248	784	88	97	132	61	67	43	20	246	1091	84	47	74	32	63	44	54	31	32	116	13	165	30	337	169	55	33	32	37	80	13	58	22	9	83	46	213	103	47	1161	17	11
miR-4423-5p	62	94	2035	50	275	276	792	112	172	72	80	93	61	88	240	481	225	39	100	48	57	84	109	36	72	76	96	45	69	402	131	42	38	63	58	95	22	64	50	12	32	31	428	136	55	684	34	46
miR-4424	57	6	2480	12	248	206	960	129	28	31	34	42	13	25	187	744	32	22	35	12	23	138	9	26	9	38	15	32	4	307	45	16	5	17	2	28	0	23	24	0	29	23	2	195	29	717	6	23
miR-4425	78	44	2304	43	148	303	893	105	118	116	42	40	40	40	165	520	125	56	12	28	38	60	43	39	34	60	67	36	19	443	73	27	1	13	5	78	0	46	49	12	103	55	190	108	33	436	45	38
miR-4426	88	22	3797	12	238	394	996	142	93	112	30	76	41	1	108	338	58	40	62	23	24	88	54	21	9	21	56	52	5	303	97	34	17	45	8	42	4	15	5	22	34	47	227	123	19	502	47	18
miR-4427	44	6	2838	0	171	295	1069	66	98	65	49	51	36	29	173	395	153	32	53	18	4	85	62	11	3	40	6	91	10	388	56	0	2	4	4	29	1	16	4	3	28	27	46	124	75	708	12	11
miR-4428	108	27	2744	43	297	529	909	114	109	202	103	102	62	99	219	745	194	88	166	28	35	102	101	24	33	73	146	95	56	503	74	65	182	82	181	63	70	83	18	28	78	46	307	275	53	832	99	74
miR-4429	5462	6821	2948	5128	4284	5330	5609	4627	7165	5600	6474	5120	5560	4608	8811	19633	13254	5752	9971	6847	5652	12440	17114	71929	3641	10939	10214	4876	6643	6689	5817	5125	6396	9170	8018	5048	2856	6613	5887	10525	7305	8276	44953	15274	7556	6398	11794	6951
miR-4430	839	1674	2624	222	1131	950	1392	543	614	657	1175	941	284	888	824	1442	3283	857	602	557	883	628	665	541	1145	1132	2660	588	1035	637	271	658	759	1118	846	296	291	768	244	1047	966	571	1826	1111	434	749	1054	1487
miR-4431	57	41	2017	10	208	249	770	38	67	144	103	92	26	63	234	660	194	42	43	61	62	147	114	15	42	75	99	89	63	275	59	24	0	22	1	37	0	41	16	0	83	27	68	111	34	780	0	5
miR-4432	111	68	3425	66	335	509	1083	71	55	155	80	68	73	39	245	1055	71	53	51	49	9	132	36	29	27	74	83	117	52	443	166	27	2	22	0	49	2	49	35	30	37	33	119	113	56	1031	19	50
miR-4433b-5p	3587	4257	1473	6108	3742	5424	3125	5693	6118	11136	4007	3103	4936	2084	3211	9988	12151	2619	7124	3142	3449	7770	5183	1181	2717	4745	7422	3503	3458	4306	6654	4520	125	4455	130	2684	52	3246	4435	2586	2926	3036	23590	7468	3296	2728	4684	3423
miR-4434	75	6	3235	60	384	284	1008	102	42	102	62	82	27	13	250	708	62	34	31	23	31	83	38	23	9	34	4	97	3	296	114	20	3	17	0	84	0	27	0	5	20	19	24	93	35	833	18	15
miR-4435	54	145	2095	60	342	544	681	98	189	218	143	144	61	151	196	815	186	103	206	118	114	173	90	48	55	100	243	163	119	398	53	9	12	49	1	67	0	37	16	28	124	148	607	218	83	695	51	35
miR-4436a	170	243	3316	171	306	867	1203	318	344	414	172	164	233	171	352	1335	753	139	312	188	131	417	254	76	190	148	361	299	144	803	407	287	213	235	174	265	71	103	147	165	194	242	1421	206	191	902	265	172
miR-4436b-3p	162	106	1985	88	212	498	776	140	290	245	134	119	71	119	273	873	378	106	218	83	171	163	134	351	113	233	299	163	122	437	214	90	438	115	537	84	200	94	88	98	162	203	625	329	105	750	58	116
miR-4437	49	19	1923	48	177	249	697	111	100	133	41	98	25	19	203	484	177	28	66	40	41	80	45	51	35	62	75	55	36	343	96	79	8	35	8	74	1	36	18	14	30	54	174	193	67	523	27	23
miR-4438	153	21	3341	173	332	455	1260	203	118	177	86	45	55	34	265	997	175	36	99	55	24	137	37	41	28	43	102	197	46	542	145	81	5	20	0	113	0	68	29	10	61	84	400	224	29	1299	27	42
miR-4439	41	49	2443	1	202	397	803	79	108	128	46	36	15	33	158	549	100	25	105	18	38	115	63	32	23	31	37	58	5	500	56	29	19	34	22	51	8	18	9	7	56	37	58	142	79	515	1	39
miR-4440	124	152	1844	78	206	334	618	82	297	255	214	139	140	149	244	671	473	106	264	220	210	126	161	66	166	115	184	67	221	549	34	60	23	110	25	68	11	54	39	44	50	152	684	403	161	443	126	70
miR-4441	52	13	3868	32	308	422	1018	139	37	102	58	13	36	12	227	557	99	36	28	3	54	169	41	16	13	34	17	44	24	409	130	42	22	19	10	104	6	20	27	10	42	15	228	187	88	650	28	13
miR-4442	246	157	2628	168	272	627	947	191	194	191	238	127	101	156	348	892	379	168	115	95	189	164	164	114	199	209	245	183	135	664	208	210	542	277	588	144	206	61	61	181	338	117	661	355	114	582	205	157
miR-4444	126	145	2911	75	372	544	1001	122	279	334	138	120	86	175	294	806	300	99	192	114	151	150	190	152	106	149	281	88	172	608	136	80	381	86	470	57	152	92	135	65	94	125	509	229	161	681	140	142
miR-4446-3p	279	412	2329	75	342	687	983	183	708	484	340	196	148	459	449	1224	949	172	306	288	215	341	282	148	430	474	602	144	476	585	257	92	131	249	126	126	52	157	203	112	155	299	1719	533	157	644	273	174
miR-4446-5p	80	147	2445	63	212	706	842	100	314	203	208	199	70	199	218	712	356	87	183	125	130	75	131	43	101	128	257	129	163	744	102	21	14	61	7	84	2	60	103	26	103	157	578	354	140	652	152	49
miR-4447	691	809	1214	775	271	428	718	884	939	3561	179	286	231	148	320	1493	1283	160	1588	168	291	363	421	1925	362	652	546	254	466	555	792	1357	21	456	25	224	5	716	455	300	613	368	1641	671	430	277	576	969
miR-4449	4514	1489	2885	1578	2166	4809	3876	2157	1690	2048	1703	2454	1368	1457	5282	6533	3928	3125	2846	2496	2884	1743	3072	1941	1850	2286	2718	1394	3109	2853	2767	1985	646	4956	809	2159	284	1611	1568	2057	3198	1283	8019	4048	1447	2230	2929	4811
miR-4450	37	48	1089	32	108	162	430	53	125	98	59	38	23	49	80	203	81	27	41	38	49	71	44	30	35	49	91	45	30	119	40	33	11	36	7	34	0	23	13	6	20	58	213	115	40	198	25	12
miR-4451	51	18	1798	5	110	167	447	40	18	79	28	27	39	9	77	211	125	29	58	14	24	79	35	26	14	34	28	51	0	243	60	25	32	22	42	75	4	33	38	11	63	38	68	119	45	314	37	6
miR-4452	141	269	1780	62	242	270	862	62	453	191	223	87	89	191	241	487	637	67	248	159	143	140	228	66	168	198	426	117	295	345	26	13	1	145	0	15	1	115	46	38	123	194	912	334	75	417	246	51
miR-4453	55	61	2725	25	202	230	760	78	133	109	107	80	11	72	178	349	250	54	90	65	85	100	76	33	20	59	70	59	19	368	96	22	3	88	3	44	0	27	24	11	44	99	359	164	71	511	41	34
miR-4455	38	3	1891	47	270	539	673	78	43	45	28	50	17	25	124	205	91	15	45	10	34	164	22	19	15	24	2	39	8	258	53	8	14	35	0	108	0	17	18	15	4	4	86	82	52	175	29	14
miR-4456	31	13	2366	55	166	235	589	75	124	159	32	64	37	18	192	427	141	40	37	29	44	80	67	27	24	54	77	34	23	296	82	55	3	7	5	78	1	26	38	16	25	43	150	148	34	313	64	23
miR-4457	28	9	2767	4	234	502	899	76	92	172	50	53	29	26	216	704	37	31	73	17	35	94	57	16	21	26	57	62	31	457	51	28	2	12	0	72	1	23	15	20	11	35	231	123	84	595	1	18
miR-4458	115	60	2618	35	219	302	900	112	93	107	30	84	57	14	183	544	66	28	31	20	54	96	79	42	21	34	57	56	33	333	80	32	32	65	22	74	8	30	66	23	67	30	274	148	67	629	19	50
miR-4459	9552	11478	2786	3570	7902	7654	7301	5882	17309	13672	12257	8670	5433	11516	9459	17917	24226	9294	10596	8070	9306	7770	9681	5811	9567	11829	24121	5776	11035	5470	3663	5904	7129	8063	8052	3138	2756	12398	4561	6411	11444	10430	39168	16901	5756	5856	9882	8923
miR-4460	20	8	2378	1	180	218	968	48	85	81	37	21	16	14	160	274	0	11	4	14	17	85	38	36	27	33	1	45	7	357	33	4	1	21	0	36	0	0	21	3	24	32	24	82	53	343	0	25
miR-4461	885	2733	2294	1125	1586	1143	1209	457	2658	2797	3956	4230	2864	1815	1399	2716	7001	2317	4380	3681	3020	1519	1333	652	958	4328	3285	1239	2242	1488	410	768	303	1477	460	1077	138	2638	723	683	1472	3055	32111	9675	2433	2012	1241	729
miR-4462	34	24	1901	18	207	365	609	66	83	169	65	52	25	51	145	384	165	37	62	71	60	113	40	20	20	29	62	49	33	501	25	25	14	33	8	45	3	15	3	27	57	35	364	226	36	392	35	2
miR-4463	1999	3183	3252	2701	2062	2313	2277	1605	3164	2925	2591	2692	1537	2098	2035	4352	6227	1991	2860	1639	2683	1643	1758	1629	2185	3773	3875	1500	2556	2145	1871	1793	2115	1878	2202	1190	848	3330	1389	2081	3054	1962	13332	3609	1332	1751	2291	2385
miR-4464	44	4	2827	1	216	211	1002	111	68	121	40	67	38	2	195	460	4	23	25	28	13	121	49	18	0	33	18	59	3	393	87	19	2	21	0	58	0	24	1	0	29	27	79	170	49	629	9	5
miR-4465	66	27	2442	26	198	278	795	55	42	164	59	60	21	40	201	726	48	32	15	51	9	90	55	39	33	86	82	66	37	492	85	10	0	0	0	64	0	31	11	13	7	44	46	171	70	762	50	9
miR-4467	71	20	1263	55	121	241	448	67	62	47	42	149	21	30	128	304	41	28	108	30	43	121	56	32	46	40	22	63	33	248	82	73	10	38	0	30	2	18	41	21	50	23	191	122	46	197	61	35
miR-4468	97	56	3816	62	232	424	1019	100	127	109	80	112	71	35	224	725	100	31	66	37	26	137	96	29	44	56	27	117	30	489	157	59	158	39	146	105	49	36	17	5	74	45	20	149	87	948	44	17
miR-4470	110	61	2670	23	226	285	976	134	140	145	60	46	23	36	199	801	135	34	28	64	38	53	88	28	34	86	150	88	49	463	76	34	5	77	3	33	1	45	31	10	46	85	218	185	70	845	52	19
miR-4471	17	6	1758	0	129	168	685	58	75	39	27	25	14	7	101	242	68	8	22	14	8	34	41	14	12	10	4	32	1	230	53	18	0	8	1	19	0	3	7	0	55	25	2	124	24	382	0	9
miR-4472	90	147	856	112	99	206	377	116	162	207	59	62	26	44	92	524	169	41	137	36	70	82	67	169	90	84	58	39	77	208	142	239	5	87	6	53	3	62	33	58	67	69	249	108	68	129	145	99
miR-4473	89	36	2397	72	244	310	999	145	79	43	64	47	36	23	150	489	124	25	49	28	19	80	78	29	30	72	27	52	12	514	174	104	4	38	2	23	2	21	20	21	54	47	231	189	38	708	29	14
miR-4474-3p	92	76	1967	47	166	279	660	100	141	164	48	72	54	54	185	366	150	55	88	27	54	104	28	81	62	75	92	68	56	383	71	35	7	10	6	93	8	35	23	9	40	46	216	162	43	402	64	37
miR-4475	54	58	2063	7	148	316	736	82	109	87	62	38	35	43	219	566	191	15	34	38	30	91	39	29	23	76	138	55	63	345	64	39	3	33	0	93	1	34	23	1	37	21	196	159	43	708	23	5
miR-4476	75	34	2982	52	214	513	1014	130	126	237	49	87	55	64	254	942	98	50	105	39	77	114	54	37	47	50	67	100	41	444	110	39	78	36	88	78	27	23	40	29	58	81	305	147	89	817	69	41
miR-4477a	23	23	2568	21	104	290	1099	114	123	41	38	113	48	35	142	589	116	34	89	42	44	65	55	19	86	57	50	60	86	322	66	35	7	44	0	52	0	37	0	24	38	28	146	151	33	428	67	44
miR-4477b	75	39	2905	14	152	274	1015	108	75	168	68	81	91	21	232	331	122	23	34	39	34	125	44	45	79	80	87	50	28	230	38	19	2	35	0	22	1	35	0	9	79	73	0	225	21	502	51	36
miR-4478	1532	1060	4049	439	747	924	1790	530	1051	706	739	705	307	839	1107	1896	1764	735	825	487	741	474	995	1204	852	1104	975	388	1035	790	476	683	2235	1104	2262	311	774	1467	339	739	1257	754	3496	1014	652	1054	1144	1410
miR-448	56	8	2380	43	173	259	914	107	30	69	39	30	19	5	132	594	79	17	28	21	19	114	32	34	6	16	0	84	0	420	39	34	184	0	235	43	83	11	9	7	45	40	43	126	23	510	9	7
miR-4480	68	19	1771	19	150	194	708	55	110	89	58	77	26	34	83	411	106	19	16	20	21	60	40	13	16	65	54	42	30	212	20	44	0	20	0	39	1	27	0	6	57	61	121	157	30	415	18	6
miR-4481	253	138	2974	336	300	558	974	329	391	290	153	216	91	157	283	894	455	187	260	158	232	281	177	146	214	287	302	136	242	505	258	295	287	314	345	139	103	185	126	212	235	224	662	362	165	400	313	398
miR-4482-3p	50	40	1733	4	190	190	757	88	95	53	90	41	25	76	163	529	173	15	76	46	51	144	92	25	49	82	57	40	59	304	84	5	10	25	14	23	1	17	0	8	40	56	101	51	27	437	15	9
miR-4482-5p	52	12	1952	18	189	413	691	79	101	119	25	94	50	8	117	586	142	31	50	40	57	126	144	43	101	61	147	50	42	385	57	24	12	0	7	48	3	5	26	2	52	78	379	118	55	501	43	7
miR-4483	27	14	1825	22	139	179	581	35	97	105	28	43	21	24	107	219	35	19	58	12	28	102	55	16	13	38	65	46	24	276	66	20	7	38	0	28	1	33	16	24	26	39	119	73	54	236	22	33
miR-4484	493	293	2610	228	872	1333	1312	290	490	631	562	450	626	277	889	1789	1484	343	431	466	506	338	223	177	302	814	533	410	668	1124	419	367	218	626	284	304	114	448	160	338	413	376	2396	978	755	1386	311	409
miR-4486	2181	3124	3089	1926	1966	2259	2278	1765	3734	3566	1933	2103	1251	2089	1970	5566	6261	1539	2737	1547	1978	1863	1661	1520	2084	3195	3707	1362	3094	2080	1712	1955	1092	2593	1106	1184	403	3173	1177	1712	2184	2346	9899	3487	1434	1592	2682	2713
miR-4487	172	181	2602	96	305	1014	970	217	279	669	197	152	126	117	265	746	624	138	240	121	121	258	175	92	133	195	282	105	125	712	191	126	169	139	153	110	54	115	138	124	201	143	566	333	113	694	185	169
miR-4489	65	20	1096	26	82	204	322	51	51	77	32	34	24	10	99	276	58	11	74	21	16	67	33	14	14	39	46	19	18	238	70	33	27	38	32	48	14	21	43	28	26	31	143	114	31	184	22	18
miR-4490	39	21	1671	0	117	144	605	59	43	45	47	43	41	8	109	320	39	16	21	4	23	32	15	6	24	64	13	34	7	219	39	5	1	16	2	51	0	18	16	5	32	15	94	112	9	344	8	6
miR-4491	37	74	3061	0	291	391	1019	109	169	114	125	105	46	64	256	704	114	51	66	31	15	72	89	17	68	99	92	83	48	510	115	75	6	12	3	58	1	17	36	14	68	48	62	145	64	722	63	19
miR-4493	54	23	2613	33	181	307	901	106	156	138	77	50	34	52	197	655	98	39	110	39	55	43	72	23	25	68	61	48	49	556	116	40	4	25	4	29	1	22	39	4	80	57	230	146	54	772	48	11
miR-4494	110	44	1932	22	205	574	750	111	232	95	110	65	83	90	209	799	141	37	162	64	42	116	88	32	83	149	178	106	76	509	96	29	11	22	5	58	3	19	49	28	45	76	54	126	97	711	53	33
miR-4495	41	7	3114	8	154	281	1127	149	39	80	18	13	55	20	158	603	84	30	7	3	34	70	21	21	16	42	20	53	5	438	108	11	1	40	1	99	0	26	11	0	60	28	33	175	89	549	0	8
miR-4496	835	1417	1982	151	693	841	1041	387	2185	1245	966	799	385	1481	933	3267	3287	601	1114	972	1015	804	1078	463	1401	1479	2397	429	1726	647	317	323	1160	680	1321	311	450	593	357	339	644	1045	3826	1171	624	941	1106	899
miR-4498	107	167	946	47	187	491	376	109	260	260	175	127	43	158	191	414	428	66	125	151	153	131	189	114	190	155	301	70	193	329	109	45	66	102	37	18	21	71	47	53	95	155	724	140	95	326	209	80
miR-4499	164	64	4479	185	333	747	1205	199	173	257	164	149	102	107	318	986	222	96	152	99	133	241	137	96	168	214	112	109	99	636	149	89	217	103	244	123	71	165	49	114	196	85	388	307	118	872	162	164
miR-449a	82	115	1853	103	189	238	721	132	231	163	104	75	99	111	176	477	216	90	177	90	93	162	106	39	76	126	164	66	85	310	138	86	53	56	61	123	19	79	78	55	107	103	282	183	114	314	106	108
miR-449b-3p	160	183	1134	199	220	548	494	192	349	296	234	150	144	204	219	888	559	127	337	187	217	162	256	107	135	168	390	165	199	495	317	178	21	162	11	170	5	175	115	90	148	193	1097	283	107	594	178	129
miR-449b-5p	93	58	1647	35	158	236	520	77	113	129	36	31	66	35	128	382	224	32	103	17	42	62	26	24	44	79	114	55	35	361	127	63	31	13	12	36	10	73	59	36	60	57	183	183	47	301	108	35
miR-449c-3p	66	59	2145	3	178	350	777	86	76	80	75	50	76	63	156	457	52	12	33	38	55	112	15	15	62	27	16	65	18	486	25	0	2	30	0	40	0	41	27	7	30	14	142	140	53	536	42	12
miR-449c-5p	61	96	2662	18	277	421	891	110	210	154	77	39	86	97	218	510	173	75	108	47	40	169	101	26	97	61	41	60	51	595	107	50	4	36	7	37	1	64	7	7	100	87	230	213	63	718	23	0
miR-4500	31	25	2118	49	172	246	687	61	43	97	27	41	26	3	84	308	57	13	67	20	16	44	41	12	16	12	30	70	9	201	26	36	0	25	2	57	0	18	22	13	19	14	228	136	32	324	17	12
miR-4501	52	45	2287	31	229	258	886	72	109	83	79	39	26	22	198	510	120	17	39	45	38	114	90	43	44	37	60	35	35	336	62	16	7	4	0	69	1	24	7	11	43	52	208	116	59	577	8	27
miR-4502	589	987	1957	277	508	773	938	251	1532	765	444	419	243	626	694	2044	1890	347	608	422	577	553	547	504	904	858	1272	368	980	674	260	287	16	489	18	185	1	365	336	327	430	670	3279	955	438	683	596	592
miR-4503	19	0	954	14	105	82	475	28	52	0	54	44	11	1	69	211	0	6	0	6	17	35	6	3	0	0	3	40	0	181	29	0	2	9	0	14	0	14	8	0	25	2	0	143	11	262	0	0
miR-4504	25	29	1747	7	88	178	574	54	82	56	58	14	13	13	128	343	37	15	28	10	41	29	44	14	8	27	33	35	5	199	74	42	1	24	5	36	2	12	14	4	50	26	114	98	25	382	26	0
miR-4505	2217	2169	2887	2898	1457	1947	2324	1801	2904	4594	1434	1927	1308	1108	2163	5871	5683	1690	3804	1288	1873	1946	2240	2956	2636	2350	3740	1497	2164	2073	2523	2163	820	2987	834	1630	283	2262	1790	1822	1867	1581	8540	3683	1490	1227	3258	4001
miR-4506	92	74	3023	24	176	436	1003	115	90	191	78	103	76	32	177	870	90	25	157	69	54	135	137	38	74	72	115	77	45	478	72	113	19	57	6	51	4	52	48	29	89	113	249	152	56	721	90	61
miR-4507	894	1156	1147	376	557	668	610	385	1759	1265	999	667	495	1199	891	2186	2360	615	1552	924	1045	840	1297	654	955	1039	1967	446	1275	537	352	304	197	861	244	260	108	463	663	378	818	936	4386	1145	639	588	874	554
miR-4509	19	10	1502	41	105	129	635	53	45	21	25	11	33	8	94	341	32	30	10	0	8	48	14	10	0	2	16	89	0	135	68	16	2	0	0	44	0	15	4	0	30	3	76	87	31	382	10	6
miR-450a-1-3p	21	9	1332	0	73	78	522	75	9	0	6	14	2	11	85	263	36	3	51	11	10	89	18	0	0	13	17	31	27	137	6	0	2	10	3	11	4	14	0	6	21	7	27	39	9	159	0	7
miR-450a-2-3p	41	32	2189	0	141	252	804	79	76	28	41	82	74	59	91	358	99	20	42	16	39	87	89	35	33	66	105	26	47	316	50	58	11	75	15	38	2	0	6	28	51	40	129	137	56	309	32	69
miR-450a-5p	18	15	1720	0	119	210	751	78	49	53	24	57	10	11	128	250	95	22	32	7	17	91	17	12	15	61	36	41	15	266	46	9	43	5	30	27	11	24	0	15	26	42	62	101	18	343	9	5
miR-450b-3p	27	19	1507	22	103	166	507	40	67	38	25	34	5	14	76	358	30	7	26	12	21	25	37	21	19	52	49	37	42	283	25	23	1	35	0	22	0	23	11	3	40	13	39	95	18	224	0	21
miR-450b-5p	18	0	1851	4	150	177	710	48	43	36	24	47	35	5	103	387	101	7	7	3	28	38	6	24	3	11	0	57	0	212	23	12	0	9	0	51	0	5	0	0	34	8	68	137	16	258	0	0
miR-4510	32	49	1863	5	131	194	690	87	124	124	39	52	15	34	126	398	92	24	74	23	31	23	30	33	47	74	56	47	71	167	32	16	63	27	65	32	11	32	8	12	45	49	81	176	56	280	38	30
miR-4511	63	139	2982	70	199	388	1015	65	143	55	70	101	31	49	227	705	112	71	76	63	76	69	133	14	59	30	114	66	79	462	37	47	10	12	6	92	4	49	5	34	77	31	56	166	78	482	59	53
miR-4512	609	951	1775	302	563	988	747	274	1844	998	833	480	324	926	765	1849	2021	465	1270	604	724	692	546	256	887	866	1763	427	1008	854	250	209	46	646	27	203	9	481	248	201	612	1033	3857	1082	610	1097	843	447
miR-4513	315	49	2277	38	409	715	742	94	168	245	104	1196	41	18	240	871	374	51	57	84	32	144	748	136	22	173	119	49	19	915	193	30	38	23	30	118	4	41	5	18	93	347	165	175	58	913	32	51
miR-4514	97	92	3251	175	265	370	903	148	103	132	110	121	101	33	279	665	128	55	87	44	67	128	107	61	83	82	134	126	83	513	179	116	91	97	73	96	33	54	40	31	61	81	445	307	66	522	153	72
miR-4515	258	206	2113	286	337	1376	865	383	355	818	160	118	182	119	317	1363	654	145	377	130	167	401	209	174	157	212	388	194	182	1339	807	341	59	219	43	261	17	107	217	144	227	200	838	324	236	1540	309	262
miR-4517	64	71	2396	6	313	489	1023	83	175	97	99	97	14	59	217	828	112	25	56	30	88	133	77	27	38	117	183	133	60	504	78	30	6	12	3	19	1	64	35	7	69	52	132	274	76	1097	28	11
miR-4518	105	175	2972	69	275	429	1112	86	233	177	129	105	52	167	226	911	262	84	72	62	93	230	139	86	93	117	274	119	131	662	82	202	8	31	0	81	0	85	24	11	54	149	407	254	93	824	33	6
miR-4519	1259	658	3609	554	975	4142	1450	2167	1295	1212	247	170	532	141	557	2141	729	250	631	103	349	475	297	296	431	450	389	325	357	1999	2193	3095	135	191	94	336	40	250	416	272	455	249	1456	773	379	1310	344	361
miR-451a	235052	241745	12264	293820	102973	254074	140202	954563	196812	99157	163056	140708	333719	123902	108874	568751	875062	292633	393514	338097	85578	804138	346349	140478	140793	87661	333183	139738	81852	242667	245193	247241	104264	245892	133480	202847	46499	77526	222382	378919	143718	273491	1884695	273234	381859	105610	289078	72431
miR-451b	27	12	1874	11	154	149	682	58	24	100	40	44	18	14	101	660	98	15	21	9	8	67	24	19	0	30	15	56	0	258	30	7	1	0	0	52	0	20	0	15	43	10	67	158	4	643	15	10
miR-4520a-5p	76	46	1956	25	110	264	780	69	125	147	80	58	48	47	172	547	112	17	89	62	25	99	49	33	23	42	118	35	26	428	59	17	3	28	3	56	2	10	46	10	38	21	48	184	32	581	21	9
miR-4521	97	81	2671	59	230	543	934	121	138	267	166	90	13	68	284	830	138	89	140	110	84	253	141	43	37	95	114	108	91	679	86	44	102	79	110	69	34	42	23	15	83	83	400	352	94	992	58	34
miR-4522	1475	887	2567	544	1029	2530	1808	2488	1479	788	300	268	652	116	592	2821	1182	275	991	285	277	458	445	446	425	524	657	371	467	1659	2385	3907	12	281	3	395	4	217	610	508	882	426	2034	1190	392	1184	509	503
miR-452-3p	52	13	2083	17	168	214	817	46	75	88	47	67	28	30	151	541	80	16	37	13	3	70	46	40	15	13	36	65	12	270	102	19	1	0	0	40	1	29	9	8	9	30	27	111	15	655	15	8
miR-4524a-5p	43	9	2289	4	176	399	912	91	47	107	50	47	35	2	162	664	85	8	26	35	35	52	23	31	22	56	27	74	4	394	51	9	13	7	2	7	2	20	9	0	49	19	50	71	45	673	0	11
miR-4524b-5p	34	33	2772	54	237	368	927	112	91	124	48	26	20	18	168	654	64	37	55	8	37	117	45	22	11	76	13	97	16	606	91	3	2	14	0	57	0	27	30	10	65	45	98	154	45	828	33	17
miR-4525	0	0	0	0	0	0	0	0	0	0	0	0	0	0	0	0	0	0	0	0	0	0	0	0	0	0	0	0	0	1	0	0	0	0	0	0	0	0	0	0	0	0	0	0	0	1	0	0
miR-452-5p	66	43	2841	26	223	374	1027	124	71	116	75	59	73	35	195	588	101	98	59	61	50	166	131	30	61	48	122	130	8	592	110	60	52	136	106	99	26	24	9	16	96	77	223	260	121	635	67	77
miR-4527	48	14	2448	4	181	238	848	49	115	54	47	50	32	24	203	472	126	13	38	45	32	32	49	17	25	62	58	91	24	468	75	49	6	19	0	39	0	27	18	2	61	29	104	151	45	425	21	7
miR-4528	17	0	1929	0	193	171	931	82	113	46	78	47	42	11	145	520	66	40	37	3	30	63	17	15	0	21	9	40	0	309	63	6	2	30	0	51	0	22	0	0	30	37	0	122	5	459	14	0
miR-4530	474	222	3477	215	480	1522	907	388	391	612	336	239	328	148	468	1608	871	221	495	199	167	466	362	247	382	256	309	336	317	1180	683	379	934	344	903	311	364	150	264	286	323	303	1228	492	266	1213	431	388
miR-4531	89	37	3115	58	196	343	970	109	157	119	70	42	41	18	179	461	107	59	98	33	36	117	53	24	33	41	23	71	17	291	167	66	8	54	3	75	0	31	34	38	52	51	199	148	29	468	102	70
miR-4533	91	125	2626	28	336	490	801	134	195	224	152	57	46	121	302	534	373	62	185	96	120	219	169	58	88	147	238	116	108	610	97	8	144	55	136	68	68	87	31	59	127	114	448	191	113	691	100	111
miR-4534	4515	7797	3138	1198	3447	2890	3402	3150	6703	5188	6574	4416	1497	5278	3039	8053	12172	3146	3282	2591	4219	1986	2871	4001	4452	5312	8092	1991	5531	2045	1084	2477	1067	3701	1123	1243	363	13119	1283	2716	2289	3918	16829	5145	2168	1911	4683	6126
miR-4535	211	303	3096	159	465	520	798	254	400	580	204	2699	178	148	270	1110	424	119	334	125	209	278	230	221	123	253	405	190	153	530	317	159	259	215	297	131	86	195	111	136	205	159	727	346	207	834	213	180
miR-4536-5p	1	4	2112	6	163	157	677	66	57	70	22	36	18	1	100	367	61	18	54	17	3	43	15	8	6	23	16	26	0	279	20	20	7	14	5	33	2	13	0	3	9	10	51	106	13	338	17	8
miR-4537	286	207	2262	391	446	886	1084	379	449	691	210	213	265	154	393	1218	921	137	403	232	257	466	309	160	210	271	488	168	256	828	446	335	22	243	19	217	7	171	341	203	251	240	1990	631	220	1034	255	220
miR-4538	132	131	2650	67	237	578	838	114	254	239	109	104	108	102	223	966	191	47	164	99	139	87	108	74	127	108	157	99	105	573	108	70	85	78	115	65	37	50	30	43	110	100	547	192	66	522	53	57
miR-4539	1112	1425	2306	759	795	1379	933	615	2436	1543	1453	753	701	1646	1314	3143	3975	622	2125	1400	1278	956	1305	548	1247	1087	2625	543	1370	992	423	455	123	1101	141	371	49	598	506	407	778	1295	5047	1788	849	1114	1110	635
miR-4540	44	1	1913	7	145	207	601	61	59	69	28	41	18	2	124	235	64	16	28	0	17	62	35	14	3	21	0	46	12	351	17	12	0	29	0	38	0	26	0	4	12	21	0	79	2	479	12	10
miR-454-3p	143	136	2243	398	316	480	1069	590	223	257	252	161	198	151	191	950	756	225	285	319	73	584	171	86	174	118	464	254	78	635	216	275	2112	334	2622	212	987	51	265	324	126	324	1544	482	313	619	232	140
miR-454-5p	53	13	1662	16	142	151	723	80	57	91	30	21	30	26	112	423	31	25	77	43	5	73	65	12	21	30	72	52	23	233	54	52	61	35	59	22	29	9	23	11	49	34	14	185	85	407	26	45
miR-455-3p	46	45	2719	41	210	354	789	50	30	149	132	50	61	25	164	735	98	20	68	28	34	77	31	27	16	52	2	103	18	490	77	19	1972	1	2594	45	911	21	28	18	50	52	70	208	48	835	17	5
miR-455-5p	44	13	1830	23	155	180	697	53	31	10	25	37	12	3	104	312	29	32	29	21	26	52	58	27	15	22	0	71	28	454	37	5	137	0	170	80	68	23	9	0	53	13	0	45	23	345	40	5
miR-4632-3p	86	66	1541	130	279	678	577	163	105	343	140	69	85	66	214	743	207	50	137	84	103	162	137	68	35	110	167	117	67	810	140	94	20	60	5	69	3	43	72	62	87	89	301	201	128	668	110	84
miR-4632-5p	14140	49915	2897	34500	17041	8054	7218	4801	37513	33967	43915	34273	19670	23701	15006	7720	30094	28245	38479	19966	41580	26732	9036	6621	9054	19854	14221	20147	32388	9960	6223	4759	1313	25397	1316	46069	468	33582	11027	7679	21981	56097	99060	87816	15603	9617	23305	9107
miR-4636	99	18	2837	10	212	331	999	99	84	86	56	57	61	37	176	766	148	25	70	37	25	109	66	33	0	33	31	78	19	396	123	34	27	26	31	42	14	41	6	0	43	36	93	168	37	845	30	25
miR-4637	62	1	2935	0	170	397	988	92	134	35	73	58	26	9	181	680	23	14	110	31	43	61	40	20	11	39	8	96	17	447	25	36	5	0	4	54	1	46	26	13	61	38	167	161	55	582	10	11
miR-4638-5p	43	25	2751	62	199	656	914	142	100	373	51	32	41	39	173	764	109	7	102	39	69	96	80	25	62	87	73	81	26	839	117	33	23	47	4	116	2	46	34	11	69	57	243	153	97	546	29	46
miR-4639-3p	69	18	2669	31	210	339	793	97	76	121	90	74	84	47	197	490	99	41	109	34	76	85	103	28	54	81	107	45	52	294	56	29	16	42	5	66	4	30	34	32	63	76	439	203	69	563	63	38
miR-4639-5p	59	46	2404	14	228	178	984	101	105	56	71	78	69	52	164	519	265	60	69	23	48	96	82	41	56	98	122	70	59	279	14	45	2	63	22	48	3	55	17	10	56	51	304	108	74	521	21	33
miR-4640-3p	228	316	871	263	289	501	517	238	322	574	247	156	181	212	305	857	832	127	341	237	212	330	244	1735	212	231	446	140	302	455	215	169	149	249	205	199	68	178	180	108	184	256	1007	352	141	503	241	200
miR-4641	38	20	1546	11	208	336	653	48	74	76	30	65	13	29	180	533	53	14	14	30	30	27	19	27	4	39	6	118	10	293	68	17	11	42	6	60	1	17	0	6	32	22	200	82	19	760	18	0
miR-4642	50	22	2310	19	240	353	662	115	74	176	34	60	41	28	266	543	98	43	27	25	34	139	76	20	25	37	31	74	26	615	72	34	2	0	1	27	2	13	28	3	48	38	66	169	56	522	55	39
miR-4643	84	29	2425	37	282	293	953	80	98	100	86	66	39	19	239	748	168	37	120	30	68	110	18	37	28	42	64	139	20	323	87	82	4	52	4	79	0	61	46	5	64	59	230	136	69	920	54	7
miR-4644	109	81	1836	207	312	337	764	143	258	325	142	172	45	90	251	506	301	93	164	77	120	287	76	60	72	200	244	140	111	352	261	444	268	475	261	90	79	178	282	111	231	120	626	269	153	754	152	158
miR-4645-3p	49	13	2506	0	171	272	955	104	49	51	44	36	11	30	175	416	35	16	18	30	41	121	46	6	14	58	21	45	6	518	68	47	6	12	0	100	0	27	9	12	24	17	29	134	8	417	0	36
miR-4646-3p	187	209	2212	305	395	1064	920	243	273	587	188	133	154	73	262	1121	562	71	215	95	101	241	180	99	109	242	228	194	122	739	431	251	44	185	36	134	11	100	106	75	137	98	1138	296	160	660	164	144
miR-4646-5p	349	199	2703	167	368	744	1173	245	330	575	298	336	120	199	288	901	545	275	276	250	243	374	227	247	200	276	333	263	259	606	364	246	393	349	475	178	151	210	156	305	468	246	697	325	225	673	327	386
miR-4647	66	38	2442	0	166	363	921	89	103	113	55	24	26	43	147	431	86	38	17	31	20	126	45	25	6	26	117	86	23	433	34	23	20	16	16	48	15	43	19	27	58	19	222	184	38	604	38	15
miR-4648	39	1	2172	30	132	251	661	57	65	153	42	62	45	24	140	303	96	27	37	44	17	78	55	16	31	23	35	52	11	256	60	38	15	16	12	28	2	19	13	12	46	47	181	137	51	355	27	20
miR-4649-3p	148	190	1513	105	394	770	626	214	267	335	232	110	118	200	317	871	484	113	187	154	162	281	263	107	175	244	269	119	201	807	328	129	20	125	15	99	11	130	121	67	136	219	1049	399	162	697	146	172
miR-4649-5p	56	54	1020	15	170	583	502	87	133	215	94	64	69	47	153	598	86	41	93	81	27	58	87	56	40	57	96	65	48	414	63	52	40	43	25	97	12	37	11	52	48	30	228	133	64	342	41	14
miR-4650-3p	42	50	2731	26	182	307	949	93	79	106	53	56	72	20	129	626	67	18	77	21	13	64	42	24	25	43	24	46	13	418	45	12	9	27	2	50	1	49	38	6	14	49	26	31	41	597	26	9
miR-4652-3p	100	111	1822	114	253	353	615	147	113	349	102	82	91	68	252	977	336	42	124	49	78	131	141	53	77	108	163	88	47	543	141	104	8	88	8	82	2	53	74	32	95	73	457	180	123	703	73	61
miR-4652-5p	59	63	1261	112	185	206	668	97	129	197	61	70	56	24	158	430	207	38	87	34	59	111	44	30	27	40	92	76	47	229	136	82	3	64	1	63	0	57	56	21	58	72	238	175	47	370	74	74
miR-4653-3p	37	37	1878	37	134	157	760	49	116	95	40	71	22	38	153	458	46	26	64	25	31	93	61	21	22	84	36	45	32	340	77	28	4	30	7	37	0	24	29	3	53	49	41	153	25	305	48	52
miR-4653-5p	33	15	2255	37	190	300	737	64	121	43	34	57	29	7	220	536	52	47	19	1	37	83	24	34	22	23	42	68	2	376	96	65	5	0	1	15	0	2	9	23	38	18	166	107	18	579	26	21
miR-4654	258	195	1525	438	386	585	703	398	394	324	251	244	332	167	388	1137	1521	216	201	354	261	705	352	91	131	267	369	270	289	695	516	316	18	329	15	170	8	114	245	239	260	247	2353	540	229	498	351	316
miR-4655-3p	837	823	2289	1279	863	1939	1261	952	1499	2131	679	662	883	342	888	3106	3069	445	1380	568	703	1311	921	461	590	772	1279	748	614	1898	1634	1152	90	1070	87	829	31	792	825	569	836	722	5946	1790	989	1486	1345	881
miR-4655-5p	746	598	2008	673	714	1228	1225	654	957	968	529	551	502	569	688	2586	1940	524	1053	544	715	850	703	352	519	676	949	520	725	1394	1089	644	432	719	561	426	186	389	564	484	636	636	2771	1267	667	1079	919	672
miR-4656	672	523	1567	227	522	1432	927	314	825	771	502	415	220	495	607	1565	1298	462	492	481	485	516	499	310	668	635	912	298	756	959	165	281	292	419	316	231	109	402	232	354	527	427	1707	669	351	613	385	430
miR-4657	42	19	2718	40	210	422	995	79	107	91	53	108	19	31	151	609	15	29	90	18	70	102	29	23	62	85	100	52	74	584	29	25	54	37	61	48	26	25	0	22	61	43	78	204	40	453	39	0
miR-4658	9	17	2107	27	199	317	696	65	89	167	51	71	27	49	130	353	91	33	51	40	54	108	60	27	12	36	141	30	38	389	58	16	31	26	36	33	10	10	15	16	29	66	83	86	49	357	12	12
miR-4659a-5p	40	0	1662	18	166	158	763	45	72	40	25	28	27	12	193	642	42	18	10	7	15	57	57	23	8	66	20	62	17	302	133	21	3	9	0	73	0	11	8	3	34	16	33	126	34	744	41	36
miR-4659b-5p	33	6	2026	20	208	212	711	44	35	92	75	54	10	6	99	457	69	9	14	9	13	24	28	33	8	15	0	59	0	210	65	49	3	4	0	42	0	15	6	13	35	15	148	98	14	608	8	3
miR-466	170	216	2348	19	367	364	782	119	371	278	176	85	105	129	251	1065	387	86	224	82	126	180	183	111	156	150	181	193	109	494	186	156	26	79	36	42	7	59	73	67	85	63	601	253	60	934	115	128
miR-4660	121	95	1975	76	256	308	731	76	159	229	153	125	45	130	206	472	328	52	118	117	65	116	96	59	130	88	300	102	105	303	83	27	6	70	4	20	3	54	54	28	103	60	285	147	57	482	88	18
miR-4661-5p	43	20	2708	34	229	301	989	154	76	91	77	59	97	56	238	780	75	16	42	36	70	100	39	47	30	57	49	124	20	538	128	103	6	21	7	99	0	22	57	27	70	38	14	72	59	722	33	42
miR-4662a-3p	41	10	2770	11	217	220	1075	140	122	27	40	50	40	4	233	694	72	24	37	30	20	33	61	23	0	28	0	86	5	359	100	46	3	23	8	38	0	17	15	0	59	12	47	191	48	721	11	7
miR-4663	57	56	2294	17	230	485	773	106	163	67	94	27	23	82	137	766	83	23	91	17	54	100	36	20	35	67	66	31	67	724	145	14	8	51	2	21	6	16	23	4	27	46	133	106	33	746	48	25
miR-4664-3p	1467	957	1928	562	699	2419	1329	2254	1397	845	207	292	679	169	512	2829	1071	335	672	331	466	658	511	435	424	668	598	406	410	1523	2353	3771	24	380	24	415	7	297	612	440	667	480	2401	1122	400	1164	734	639
miR-4664-5p	23	4	891	9	85	199	356	29	33	76	27	23	3	8	85	295	29	12	6	8	4	66	22	19	10	25	6	46	3	368	26	31	9	3	2	22	0	28	9	1	13	20	16	84	21	214	15	19
miR-4665-5p	1520	737	1240	591	940	2860	1298	2112	1413	1047	368	285	752	149	649	2195	886	387	1008	228	571	418	521	403	572	442	641	345	447	1328	2342	3055	35	495	28	360	10	319	742	452	871	411	2311	1417	523	1107	577	591
miR-4666a-5p	29	12	2325	9	139	292	812	54	65	132	49	42	38	12	162	535	35	22	19	20	16	70	9	19	1	36	0	88	0	317	39	13	3	27	0	38	1	16	9	1	48	14	29	132	79	615	8	15
miR-4666b	36	22	1736	0	141	235	653	85	53	28	70	45	38	20	109	340	114	10	11	22	29	62	39	6	20	20	23	37	7	285	63	19	6	14	8	15	1	11	6	0	30	27	0	35	21	397	0	0
miR-4667-3p	156	123	2077	167	319	732	709	218	270	610	137	114	164	89	252	1047	613	109	169	117	98	346	197	103	107	170	326	144	200	838	236	218	45	195	42	172	25	62	163	93	122	148	909	272	196	670	170	136
miR-4667-5p	964	748	1866	811	732	1207	1290	894	1327	1725	278	455	468	203	554	1760	1492	311	1081	241	389	624	704	617	504	852	774	398	521	1069	1329	1269	250	496	224	365	97	565	441	397	801	446	2351	1020	476	763	719	761
miR-4668-3p	100	148	1552	96	215	305	742	144	275	300	106	93	127	106	166	747	348	53	114	67	96	181	175	60	95	119	127	133	112	440	215	138	5	85	3	59	1	82	160	65	151	106	496	316	77	483	130	70
miR-4668-5p	123	130	1184	140	182	214	659	163	206	270	64	98	133	49	174	650	271	48	129	49	43	141	128	76	67	127	146	91	60	287	234	137	3	96	3	114	1	57	121	71	130	111	791	231	121	515	105	103
miR-4669	87	97	2203	40	154	625	689	91	174	115	78	123	73	144	190	505	205	71	68	35	107	111	113	79	120	109	101	54	169	572	71	65	40	114	66	86	16	90	75	23	122	135	231	150	119	417	101	55
miR-4670-5p	57	50	1915	53	188	266	616	52	125	139	69	35	30	45	156	695	75	21	51	46	46	41	40	23	32	69	43	64	64	285	77	23	3	28	2	45	0	18	7	6	35	25	201	107	56	656	57	9
miR-4671-3p	44	20	2538	76	212	206	826	100	62	93	46	78	76	22	130	357	33	36	72	45	13	117	47	34	14	35	18	39	14	420	109	45	10	16	1	56	0	24	40	4	47	35	89	130	65	467	57	44
miR-4671-5p	42	5	2632	0	213	409	993	92	109	98	85	57	42	31	193	862	89	36	55	35	64	120	35	32	19	30	68	60	6	556	48	29	3	60	6	61	3	19	0	4	60	14	0	98	65	726	16	23
miR-4672	90	33	3006	36	305	732	968	95	109	320	77	49	80	18	245	1009	124	22	54	53	40	164	73	25	51	59	43	76	44	668	130	56	15	76	8	76	2	51	31	17	92	63	225	133	87	833	72	67
miR-4673	389	242	1281	383	415	1202	657	383	554	485	158	195	414	79	291	986	522	143	546	119	204	336	206	138	160	254	360	188	148	936	619	555	11	252	17	227	5	154	222	168	224	215	1223	512	200	582	283	184
miR-4675	46	40	1260	19	113	226	418	46	76	110	31	60	16	49	107	287	67	32	34	26	35	46	53	14	24	55	61	35	30	331	21	27	9	22	4	20	3	23	5	6	27	55	90	105	39	231	41	27
miR-4676-3p	564	628	2320	899	550	839	1102	755	767	983	476	278	600	287	400	1751	1930	361	864	314	354	686	481	287	317	493	567	440	354	1049	906	744	14	423	11	459	8	313	618	290	474	313	2485	700	310	780	635	500
miR-4677-3p	32	22	2486	12	261	381	733	67	68	95	44	75	36	6	164	759	37	14	31	0	52	105	49	20	16	22	32	71	15	407	55	70	7	18	24	49	7	17	13	0	30	32	29	88	63	787	0	3
miR-4677-5p	63	41	2187	64	135	477	841	104	128	228	36	44	38	39	189	527	133	44	62	36	35	155	26	54	26	58	71	58	40	379	71	85	4	38	1	59	2	38	17	16	55	56	134	106	124	376	77	19
miR-4678	64	30	2481	13	229	244	960	77	49	84	75	23	60	15	108	589	5	28	0	6	2	56	20	19	17	61	14	44	9	357	49	58	1	42	2	79	0	18	24	8	22	45	0	174	41	578	16	12
miR-4679	74	17	2218	38	130	196	774	56	65	66	53	45	38	16	102	266	143	31	25	35	34	65	56	19	14	38	22	58	5	284	49	45	4	31	2	53	0	22	14	6	47	49	241	95	35	368	19	10
miR-4680-3p	31	10	2088	0	230	135	802	46	39	36	36	54	38	3	201	297	0	12	22	16	33	34	3	21	0	23	11	49	5	248	9	1	1	23	0	53	0	6	12	0	20	22	81	131	41	429	0	0
miR-4680-5p	49	88	2164	26	171	305	900	152	293	49	59	146	64	76	220	410	213	30	111	75	43	94	100	45	106	59	118	86	107	332	62	14	32	36	50	50	18	29	0	34	42	44	308	137	29	515	124	53
miR-4681	77	64	2553	90	190	542	811	113	158	110	55	53	62	50	184	605	299	42	75	27	43	137	119	52	42	86	129	63	45	645	132	80	14	70	8	67	3	24	19	39	70	53	292	57	52	579	68	44
miR-4682	55	46	1922	14	209	418	808	85	79	171	93	40	44	44	182	570	40	41	73	43	53	139	43	27	60	68	46	54	30	510	122	31	6	58	5	62	0	39	9	21	51	27	92	156	37	608	23	7
miR-4683	99	51	1945	52	199	513	606	117	31	215	60	65	55	16	144	672	85	28	78	33	60	166	95	33	24	50	29	93	21	725	220	68	13	66	3	33	2	16	15	24	32	29	224	193	87	764	45	48
miR-4684-3p	124	94	2567	207	238	514	834	133	269	513	101	152	125	141	190	729	324	61	167	121	107	165	172	76	81	136	235	143	89	667	155	163	15	194	14	100	1	73	158	52	146	108	1075	316	132	543	200	125
miR-4684-5p	109	85	1762	146	150	295	628	204	214	163	80	70	53	26	112	503	321	33	156	25	53	143	62	64	37	144	88	115	73	341	175	126	10	47	6	87	0	62	90	28	58	77	526	275	60	420	91	85
miR-4685-3p	227	165	1734	56	285	749	885	172	311	360	145	146	161	132	327	946	354	140	115	183	158	245	224	615	184	176	258	138	130	782	172	94	71	118	105	126	26	89	64	117	90	127	764	298	133	573	249	118
miR-4685-5p	156	180	966	67	163	400	513	88	304	301	155	110	62	160	182	721	345	93	205	106	104	153	135	76	196	214	299	59	207	456	88	105	49	90	71	76	18	122	53	82	131	164	1056	366	124	335	94	114
miR-4686	43	37	2005	22	183	263	817	88	107	56	19	44	39	24	127	455	21	26	23	14	41	107	64	26	14	34	0	31	26	437	62	18	1	9	0	75	0	4	37	19	34	14	53	97	40	358	0	4
miR-4687-3p	193	145	1634	106	236	583	585	127	347	370	151	123	54	140	237	733	428	92	157	158	159	180	163	111	200	194	193	85	166	588	133	70	153	152	182	99	79	88	42	55	151	117	519	234	131	382	129	112
miR-4688	220	943	1373	220	285	580	643	163	232	306	188	161	147	97	240	848	318	174	148	139	140	196	208	71	120	165	291	160	201	713	215	220	456	180	394	72	129	101	106	134	219	214	674	314	154	459	146	173
miR-4689	885	828	1963	597	789	2150	1243	1682	1181	606	617	450	1211	273	601	2931	2209	495	856	379	470	866	582	228	533	636	891	633	587	1588	2622	2819	68	596	71	704	42	335	940	523	862	615	3710	2042	609	961	1090	684
miR-4690-3p	191	335	2103	210	494	1214	941	213	672	908	347	200	159	338	402	1548	809	143	482	266	318	512	327	184	279	405	560	233	383	1160	400	225	28	291	21	188	3	215	149	147	291	332	1106	749	242	906	277	180
miR-4690-5p	1328	710	2568	483	826	1215	1533	822	643	954	811	586	297	461	1016	1890	1846	570	1289	599	656	637	842	468	835	597	1188	377	696	1118	361	619	411	1072	451	471	156	789	392	778	868	783	1881	916	414	1126	851	1009
miR-4691-3p	39	41	2067	62	297	657	705	77	77	201	67	74	5	36	203	621	110	32	78	53	84	86	62	39	33	86	69	93	14	756	104	54	13	32	9	97	5	39	59	15	89	54	367	134	123	656	15	26
miR-4691-5p	211	155	1944	53	279	974	682	133	307	409	159	165	68	235	365	1282	345	71	156	126	159	198	110	67	147	199	300	111	185	980	115	43	14	79	2	43	0	53	55	35	105	160	748	247	144	812	100	50
miR-4692	29	30	2446	22	178	320	828	87	61	90	64	67	69	6	153	549	11	29	70	47	39	155	41	41	20	32	8	55	28	487	67	11	10	11	9	65	0	35	30	8	37	25	128	177	53	435	27	38
miR-4693-3p	39	37	2033	4	123	266	857	73	60	69	46	35	11	11	80	289	71	44	59	39	59	106	56	52	30	26	42	63	13	314	46	17	5	23	0	101	1	33	10	5	36	5	92	109	36	317	27	13
miR-4693-5p	23	45	1899	36	193	411	808	136	53	85	18	68	32	26	154	493	55	32	53	48	32	72	53	31	10	33	27	59	25	417	77	58	4	44	3	70	0	31	68	26	52	37	330	193	36	457	51	30
miR-4694-5p	35	2	1826	6	116	224	660	65	53	9	35	26	19	8	62	336	55	14	24	18	28	50	33	22	8	14	0	50	3	362	24	32	4	11	0	5	0	8	0	2	33	14	0	54	0	352	26	8
miR-4695-3p	104	81	2209	64	267	506	774	153	213	210	121	137	57	40	274	1011	400	36	94	54	90	180	138	87	95	68	126	132	109	781	172	82	17	74	6	109	0	56	77	27	119	50	297	137	98	958	79	67
miR-4695-5p	683	981	2661	358	1104	1807	1072	550	1604	1484	811	842	537	903	980	2873	2040	927	959	726	850	622	851	448	977	1081	1532	544	1245	1519	458	527	1452	560	1580	340	556	608	460	496	591	745	2815	1166	473	1196	912	620
miR-4696	52	37	2838	56	338	394	977	88	122	40	46	89	32	45	197	680	108	19	82	16	58	118	12	36	20	71	61	38	38	474	83	90	2	46	1	102	0	41	32	17	37	46	233	235	40	798	25	29
miR-4697-3p	83	120	2136	95	208	867	861	175	142	206	111	83	44	40	231	949	252	29	120	34	49	143	112	78	43	117	86	138	77	904	157	72	21	86	14	101	4	45	97	60	96	79	252	199	126	627	114	78
miR-4697-5p	192	127	1703	224	244	1325	678	254	236	688	105	71	99	49	214	725	374	116	244	69	113	246	189	100	103	133	300	155	104	867	234	290	12	173	14	167	2	132	116	77	168	149	1042	323	202	471	138	221
miR-4698	83	16	1627	13	297	270	766	90	46	83	94	50	27	11	208	887	104	39	0	24	43	59	89	13	14	81	50	118	9	387	150	38	3	51	1	38	0	32	0	12	44	15	187	60	40	1247	4	28
miR-4699-3p	104	101	1777	234	170	462	904	186	304	317	96	97	134	47	173	780	227	94	160	75	83	235	122	79	65	91	126	176	65	450	290	205	11	92	14	137	6	64	103	110	92	99	372	217	136	584	120	104
miR-4699-5p	148	115	2178	254	349	498	955	247	215	464	110	185	151	58	299	1019	352	83	224	105	133	247	149	80	90	186	251	209	113	556	301	163	6	122	9	109	4	109	114	51	160	94	955	359	202	746	188	114
miR-4700-5p	162	125	1870	215	320	754	763	194	314	411	132	168	191	101	235	899	237	122	195	115	104	307	143	127	166	264	285	195	126	735	314	296	23	506	32	194	8	121	175	77	145	148	1162	357	170	476	179	141
miR-4701-3p	142	158	2660	37	248	405	779	109	301	193	133	87	88	146	245	461	332	96	191	42	59	213	111	26	81	208	259	105	140	582	107	63	38	87	24	58	7	45	56	55	96	97	664	173	108	432	153	69
miR-4701-5p	101	137	1027	78	241	324	407	98	152	221	114	68	65	105	188	686	398	61	80	56	100	169	132	68	48	88	179	51	82	288	154	92	19	110	13	60	13	64	91	49	84	79	284	100	85	438	85	58
miR-4703-5p	18	2	1845	0	157	212	815	62	39	49	48	42	25	10	149	532	55	6	12	19	26	107	14	10	7	17	18	45	3	297	85	10	2	21	0	70	0	41	0	0	36	13	0	74	31	677	4	22
miR-4704-3p	25	13	1869	25	165	251	864	44	75	120	52	16	26	8	233	471	79	23	6	19	22	49	47	19	21	49	30	35	2	395	34	50	3	12	0	53	2	10	18	6	29	48	0	188	23	598	10	16
miR-4704-5p	68	35	2498	46	159	272	772	98	87	92	56	44	44	33	136	511	108	31	32	34	42	81	46	24	32	94	66	44	59	558	84	27	4	16	6	74	0	26	36	5	30	26	182	197	47	422	36	36
miR-4705	51	19	3039	0	220	382	1203	142	85	79	59	53	58	29	162	365	74	26	56	11	6	18	24	19	18	58	30	91	11	413	64	41	155	2	193	63	59	32	15	10	28	47	95	60	43	528	23	4
miR-4706	1059	771	1659	701	1043	2180	1404	991	1903	1516	556	559	823	549	738	2220	2147	482	1195	509	984	970	844	391	578	1462	992	474	696	1540	1632	1293	107	638	106	457	42	459	597	408	883	542	3054	1526	555	893	576	688
miR-4707-3p	451	456	1465	469	492	1529	838	492	838	1568	379	298	483	296	621	1522	1211	275	630	307	375	479	402	446	270	431	668	271	291	1306	734	497	113	436	130	279	65	402	387	200	424	457	1877	750	341	948	574	182
miR-4707-5p	207	162	1608	143	387	1965	752	385	310	548	102	80	164	159	309	1257	383	92	198	127	125	314	198	121	162	163	328	207	122	1299	432	244	11	92	3	200	0	96	143	148	128	168	962	484	186	767	197	126
miR-4709-3p	44	42	2404	0	179	386	800	77	151	79	100	63	26	41	202	563	118	49	85	48	66	119	45	40	35	46	169	89	53	445	38	7	24	44	58	47	29	34	6	19	24	30	167	90	77	630	30	18
miR-4709-5p	144	97	2960	44	343	348	1143	135	250	188	176	64	59	138	268	726	229	54	108	81	86	170	86	15	39	173	242	142	146	606	224	43	75	66	42	102	17	80	54	8	88	47	561	222	91	944	122	30
miR-4711-3p	56	30	2485	17	159	205	845	48	71	56	59	36	15	13	133	425	63	12	9	30	21	82	29	17	14	33	28	45	5	428	55	26	1	26	0	47	0	19	22	14	39	20	89	154	25	435	9	3
miR-4712-5p	54	18	1961	0	176	264	745	41	45	51	58	52	35	18	155	442	9	4	15	12	30	49	43	51	23	37	74	67	30	416	36	4	25	10	28	32	15	15	4	2	38	18	4	92	49	528	8	13
miR-4713-3p	188	107	567	298	153	192	303	175	254	368	115	109	168	61	136	596	449	48	214	69	103	258	183	154	112	233	256	151	107	268	242	310	42	181	28	135	20	88	228	135	226	106	1097	273	140	329	308	260
miR-4713-5p	82	138	408	160	101	256	177	147	208	262	111	134	122	60	119	471	385	72	127	45	88	153	74	86	80	108	206	62	64	199	260	186	13	145	2	88	0	146	140	78	181	69	735	186	110	273	211	82
miR-4714-5p	42	19	2077	18	167	275	734	56	168	120	50	38	23	14	158	545	51	7	38	25	26	44	30	20	2	26	39	76	12	365	48	44	5	1	4	59	1	47	0	16	39	24	0	73	23	629	0	11
miR-4718	43	32	2224	13	272	363	694	85	137	103	76	108	13	58	219	780	68	24	62	50	36	88	54	24	45	30	83	58	26	357	121	35	4	18	2	51	0	21	1	19	56	31	226	88	69	735	38	35
miR-4719	42	0	1463	4	252	147	696	112	68	54	21	73	34	5	150	351	75	30	43	4	25	26	15	3	5	17	0	40	10	264	14	9	0	16	1	49	2	19	0	0	2	24	60	172	39	542	0	12
miR-4720-3p	24	34	2359	39	250	234	872	110	107	56	85	70	53	14	217	344	88	51	44	4	62	75	76	5	33	38	28	68	0	427	110	76	4	15	2	137	1	19	15	22	50	36	128	202	50	610	38	18
miR-4720-5p	20	10	1386	14	110	151	661	99	49	69	14	31	26	3	76	245	2	18	35	18	4	58	13	4	3	21	1	26	1	146	28	6	0	3	2	28	0	14	14	10	15	14	40	72	10	281	5	15
miR-4721	163	117	1373	143	176	455	582	175	264	491	71	118	141	100	221	700	419	76	241	101	130	117	158	159	109	145	197	119	118	442	166	146	41	108	41	89	18	115	121	84	133	158	560	298	155	466	167	131
miR-4722-3p	346	546	2139	301	521	1829	892	296	1113	1116	537	384	260	547	499	1837	1257	347	834	526	400	604	496	242	492	608	1007	358	594	1217	349	442	61	486	39	205	14	291	258	176	398	508	2639	549	425	1023	476	248
miR-4722-5p	186	179	2106	66	376	943	811	143	331	452	247	129	102	229	376	1157	498	96	219	189	153	270	198	94	216	189	399	122	211	954	177	89	96	140	113	101	42	76	97	67	171	146	704	326	170	669	173	129
miR-4723-3p	422	352	1217	276	384	723	656	320	633	760	284	193	260	284	309	1114	1133	200	432	245	237	423	356	297	196	344	391	162	269	678	496	400	23	325	47	210	15	182	218	104	303	267	1233	483	205	665	386	307
miR-4723-5p	26	18	816	16	80	161	293	48	67	18	17	31	24	22	86	239	30	19	20	20	22	60	17	10	21	39	34	37	26	140	32	19	18	17	9	41	8	9	13	0	23	15	82	68	27	310	14	5
miR-4724-3p	52	18	2123	29	154	310	808	61	157	221	51	28	28	35	135	619	81	5	23	45	14	77	27	16	39	31	9	88	28	517	50	19	32	23	18	43	6	20	1	17	14	35	43	32	25	502	25	37
miR-4725-3p	170	320	1085	159	217	341	397	197	382	251	201	161	133	112	233	623	360	104	261	91	192	283	143	64	185	155	234	174	225	388	232	222	64	213	47	163	14	178	133	108	143	243	783	262	197	279	168	266
miR-4725-5p	230	248	1295	138	270	908	670	226	615	641	202	187	225	234	332	902	837	210	501	234	284	274	213	151	165	299	467	163	317	684	259	114	61	126	40	85	22	129	92	64	219	212	1047	249	147	734	233	141
miR-4726-3p	530	451	1861	583	735	1370	943	562	838	1109	390	298	472	245	486	1805	1114	262	663	228	401	514	456	280	295	425	724	391	376	1219	835	703	46	502	27	398	9	290	344	319	353	301	2341	810	421	970	553	385
miR-4726-5p	485	379	1838	245	544	1639	860	352	668	882	420	334	258	657	547	1525	1060	245	524	350	354	636	383	269	449	411	502	363	506	1141	555	510	262	368	245	155	111	314	255	201	481	412	1455	635	386	681	376	291
miR-4727-3p	164	104	2352	135	399	1052	989	269	135	365	81	54	108	39	198	768	152	54	151	52	71	267	122	72	66	59	58	147	96	735	193	245	9	60	10	100	1	66	94	67	122	59	594	251	153	635	81	86
miR-4727-5p	394	426	2360	448	378	1731	1008	657	505	851	247	158	261	124	236	1556	668	144	453	122	158	584	302	211	259	325	398	299	206	983	818	808	17	215	0	243	11	212	311	280	274	191	1417	521	318	840	419	462
miR-4728-3p	890	1586	1253	433	879	2228	617	322	2246	1841	1166	789	513	1390	905	2412	3388	714	1784	1028	1221	1207	1151	364	870	1191	2391	576	1375	1161	482	406	74	738	71	225	12	505	333	217	489	1220	5045	1602	801	1231	871	438
miR-4728-5p	733	857	1545	241	760	1156	1002	547	808	728	857	708	319	750	679	1966	1831	898	574	519	748	440	621	339	893	847	1166	495	840	904	283	533	815	783	903	299	348	984	357	610	792	704	2853	843	393	728	700	997
miR-4729	29	18	1917	0	172	145	747	60	110	46	38	17	17	35	125	436	43	12	5	41	1	69	41	16	16	43	27	39	12	301	47	25	1	14	3	34	2	35	6	2	19	6	65	55	49	442	0	21
miR-4730	68	45	1302	40	265	670	548	62	92	219	67	43	31	34	188	847	158	53	56	40	25	131	44	29	24	61	59	76	22	645	146	66	1	30	3	80	0	24	14	19	78	63	63	95	63	792	29	42
miR-4731-3p	51	48	570	39	92	187	224	56	74	152	57	43	60	7	89	335	179	21	42	33	52	117	17	34	31	50	69	104	39	252	103	54	13	55	22	56	4	16	40	25	56	52	49	136	45	261	112	67
miR-4731-5p	83	55	1085	119	178	636	432	129	82	137	49	55	69	31	148	444	174	33	95	49	106	152	94	59	44	56	118	79	67	322	73	98	26	70	14	52	2	46	49	21	79	28	364	201	75	277	63	40
miR-4732-3p	361	443	2115	183	423	808	788	256	1055	618	592	354	313	533	706	1406	1359	471	596	619	445	593	973	1024	362	554	901	291	570	853	169	164	17	387	14	106	5	287	222	224	291	367	2194	843	340	828	564	210
miR-4732-5p	135	66	2177	154	245	1066	763	132	84	568	61	66	94	37	236	693	166	84	71	44	76	232	95	59	70	77	83	105	50	690	135	70	66	85	89	106	30	16	34	81	96	73	169	145	126	493	102	122
miR-4733-3p	15	10	2238	4	159	278	712	53	40	88	20	72	50	16	152	483	50	22	31	25	26	27	25	42	10	60	24	69	25	538	58	50	9	7	1	94	0	9	7	6	48	17	14	157	21	546	12	26
miR-4734	1190	1363	2050	723	971	2310	1237	759	1845	2033	917	774	430	3001	1208	3611	3101	699	1591	990	909	1239	1056	576	1223	1283	2300	636	1243	1756	709	727	187	905	206	340	52	548	939	422	1516	1193	4621	1453	788	1119	1157	781
miR-4735-5p	47	1	2028	3	258	279	829	62	67	48	41	41	13	3	172	682	51	51	20	17	15	106	77	15	6	41	33	74	3	317	37	54	1	14	0	50	0	1	1	3	54	14	0	137	19	735	2	0
miR-4736	79	953	2565	117	389	611	880	149	147	124	129	107	191	88	269	886	142	39	228	111	176	218	195	162	90	71	76	103	40	611	205	45	20	41	12	47	4	32	36	141	175	119	462	113	354	427	107	68
miR-4737	79	41	2820	25	174	382	781	74	124	155	106	125	45	39	178	622	212	35	60	51	67	104	95	34	31	46	81	51	60	543	93	26	27	14	21	59	5	13	8	10	64	57	129	153	41	531	58	28
miR-4738-3p	79	53	1580	16	215	397	609	44	146	213	62	93	33	61	218	643	139	44	56	53	45	105	153	61	79	24	106	104	44	362	81	72	32	43	44	68	10	44	93	30	58	77	121	125	46	394	108	18
miR-4738-5p	70	30	1860	13	161	189	691	55	113	200	64	79	35	26	193	484	149	29	73	33	44	127	70	23	60	63	85	45	39	369	85	71	4	44	2	20	0	55	17	43	35	29	150	143	72	551	24	51
miR-4742-3p	85	39	1614	1	165	290	549	46	113	100	62	60	12	75	101	508	109	41	45	52	50	137	71	48	61	64	104	35	63	262	53	45	20	18	25	55	12	14	20	10	58	17	230	129	34	396	42	24
miR-4742-5p	54	38	1614	11	236	228	670	80	122	46	58	64	16	38	105	578	26	32	66	14	26	117	65	18	47	34	94	69	42	186	91	27	19	29	11	53	6	22	38	21	76	47	257	118	18	679	14	36
miR-4743-3p	70	8	1872	49	164	218	676	71	93	157	47	60	22	27	112	410	68	39	67	61	29	83	30	20	26	42	103	37	19	249	36	16	2	14	3	42	0	48	7	5	30	84	185	147	44	354	10	11
miR-4743-5p	152	92	1704	53	307	531	687	105	145	164	115	124	51	106	192	622	264	94	129	108	130	101	150	53	130	102	119	102	117	612	93	78	217	108	279	94	84	78	61	94	189	120	525	270	76	430	102	92
miR-4744	72	14	2219	12	240	311	793	78	63	52	50	32	48	25	186	620	126	28	53	11	20	12	30	33	13	78	13	82	45	605	20	24	8	15	0	52	0	18	7	9	27	45	156	194	6	662	26	12
miR-4745-3p	468	403	1718	711	420	2514	823	633	719	1882	252	314	259	347	424	2183	1759	229	579	189	256	791	513	363	234	425	599	433	293	1804	706	682	149	590	128	355	39	258	488	357	495	306	2339	595	559	979	503	628
miR-4746-5p	587	350	1950	328	628	1582	946	1019	632	860	210	152	357	148	442	1912	614	142	414	134	311	499	378	235	260	234	366	277	245	1293	1028	1473	26	251	30	184	3	199	303	202	431	219	1731	717	352	1457	514	256
miR-4747-3p	91	85	1856	47	273	776	910	216	195	248	49	68	59	40	244	894	373	54	110	63	64	214	54	61	66	126	103	121	60	861	271	189	28	67	16	73	8	46	72	66	91	106	181	242	165	938	106	64
miR-4747-5p	33	31	2149	39	264	253	801	94	67	189	73	90	20	35	111	464	205	32	78	71	55	84	72	78	20	60	53	55	19	483	72	65	31	27	15	40	7	13	10	34	21	72	83	222	46	458	51	26
miR-4748	66	69	2665	11	175	310	920	123	115	166	70	73	13	73	108	600	168	35	45	32	51	56	123	41	65	51	95	75	52	419	37	41	20	25	23	51	10	29	8	31	33	70	91	97	72	254	53	59
miR-4750-5p	81	47	1778	49	156	539	693	3393	159	460	59	64	62	68	214	584	269	47	98	62	47	84	76	74	81	78	120	69	63	535	48	58	17	74	32	53	3	22	49	34	92	61	109	177	102	1250	104	36
miR-4751	90	41	1504	61	178	389	743	77	82	159	57	65	38	17	125	543	86	55	79	67	33	133	83	37	23	49	54	70	20	488	109	53	14	52	20	68	0	47	34	33	25	64	138	138	50	685	71	38
miR-4752	46	22	2449	1	262	266	887	75	169	97	33	39	51	24	226	425	80	12	0	33	13	83	30	19	13	26	15	75	18	396	24	16	1	31	1	85	0	44	11	6	60	35	31	168	27	442	10	5
miR-4753-3p	193	114	1675	259	183	289	718	257	284	406	109	132	198	49	249	699	567	85	255	83	88	281	175	97	91	146	198	148	56	331	318	223	8	131	12	115	5	105	142	116	177	117	1049	321	144	379	173	114
miR-4753-5p	268	368	2529	436	558	834	993	361	498	694	325	241	257	127	392	1802	870	167	325	102	213	406	257	122	255	320	416	272	188	957	605	536	121	325	139	338	51	180	269	181	323	242	1710	612	195	1664	449	372
miR-4756-5p	202	147	2110	73	224	667	799	195	248	357	140	70	81	128	274	953	321	96	179	45	130	181	144	48	100	136	125	145	128	710	132	142	15	91	0	94	2	75	104	58	100	110	456	230	108	715	193	91
miR-4758-5p	575	764	1937	470	696	1246	975	365	1092	1275	513	437	234	707	712	1603	1508	359	758	498	719	647	670	434	489	627	5767	347	844	821	347	213	182	422	202	257	71	406	266	273	667	740	39529	946	580	944	582	320
miR-4759	30	6	2188	8	125	156	816	119	65	81	74	42	25	9	111	241	2	25	23	14	38	66	28	9	15	6	0	29	1	284	35	4	0	15	0	46	0	9	0	6	42	16	1	78	29	405	8	7
miR-4760-3p	106	94	2045	106	217	270	882	173	117	124	64	77	72	19	191	682	84	29	57	43	40	138	26	24	22	62	67	92	26	389	191	81	1	18	4	93	1	37	54	24	43	36	296	238	57	809	115	87
miR-4760-5p	96	54	1861	87	217	282	845	94	124	153	67	69	97	24	139	483	160	33	87	29	46	112	42	69	43	41	94	91	39	395	145	125	4	50	3	78	0	17	43	31	111	42	206	159	59	420	53	70
miR-4761-3p	53	34	2158	35	215	333	680	133	92	80	48	28	55	21	106	520	174	22	66	27	25	78	71	24	21	84	65	61	15	507	79	52	9	53	1	28	0	31	27	12	58	19	120	78	40	397	23	37
miR-4761-5p	100	41	3013	53	286	612	881	117	180	186	48	47	14	18	206	936	134	10	72	19	64	177	79	28	27	64	44	111	75	887	144	50	7	45	2	41	1	18	34	28	88	34	89	127	87	730	71	31
miR-4762-5p	99	47	3127	13	371	361	1266	128	172	107	78	104	37	43	428	1263	28	44	107	54	52	95	37	26	50	66	178	103	96	656	140	26	15	19	15	76	1	53	13	14	64	55	20	231	53	1417	18	36
miR-4763-3p	2801	3659	1787	2854	2289	2644	2049	6098	5435	4968	2496	2217	1334	2525	2537	6275	7483	1951	5345	2457	3428	2413	2806	1350	2884	3859	5803	1748	3492	2614	2293	1705	745	2995	886	1353	326	1884	2153	1735	4321	3530	13676	4628	2299	1975	3175	2152
miR-4764-3p	67	20	1587	36	127	267	570	110	89	76	24	25	30	10	128	349	51	7	34	9	14	78	20	32	6	70	26	74	10	347	88	37	10	30	1	34	1	23	24	18	15	28	114	36	57	515	16	12
miR-4764-5p	62	9	2371	9	103	249	862	52	72	68	69	38	32	13	152	460	41	31	72	13	47	65	52	43	13	16	12	36	9	310	158	35	4	20	1	114	0	27	8	18	32	24	212	99	56	387	21	27
miR-4765	17	5	1652	0	130	152	585	42	67	35	21	32	7	6	83	214	23	6	19	10	16	29	36	10	4	11	0	36	5	210	7	4	0	0	0	33	0	11	0	0	24	16	0	17	8	323	0	10
miR-4766-3p	5	10	1937	54	129	180	716	86	28	52	42	22	26	4	73	230	30	7	48	0	16	64	8	17	9	11	0	31	11	247	7	15	3	5	4	36	0	0	6	0	36	44	86	94	27	262	18	0
miR-4766-5p	24	1	2813	26	199	245	872	95	63	79	18	42	16	14	149	447	32	33	34	24	3	74	30	18	12	54	0	75	21	316	48	36	3	10	0	66	0	16	17	5	65	24	66	112	54	449	18	7
miR-4768-5p	44	32	2033	4	228	347	757	67	122	147	32	38	20	27	157	621	141	30	73	12	21	116	39	44	18	27	46	64	22	360	57	41	13	10	2	28	1	11	18	7	44	5	68	97	10	530	31	27
miR-4769-3p	573	683	1436	331	511	1858	785	449	814	1144	405	248	286	384	442	1791	1634	249	624	319	406	541	449	413	271	532	715	383	477	1161	543	388	42	395	36	277	16	305	392	192	352	358	1997	706	346	786	513	375
miR-4769-5p	95	189	1139	19	133	268	518	81	185	75	173	133	67	100	148	466	166	161	138	92	161	83	91	135	134	126	141	107	114	269	51	71	115	56	142	94	62	154	27	96	318	87	388	168	96	251	126	68
miR-4770	17	0	3034	7	162	311	849	69	50	129	84	50	34	10	156	448	31	23	11	17	36	87	45	28	7	10	10	41	10	299	85	40	2	12	0	26	0	19	11	1	13	30	179	137	15	519	15	0
miR-4771	26	49	1573	12	130	165	618	66	11	41	29	24	7	17	99	430	26	32	15	24	34	51	37	20	8	46	20	63	6	247	75	28	5	16	0	29	3	18	0	10	35	23	50	114	14	466	13	22
miR-4772-5p	51	30	2279	0	341	362	905	82	129	141	77	33	12	43	100	560	194	17	21	44	36	50	56	31	32	25	59	86	72	499	72	57	1	32	0	57	0	23	20	6	39	39	169	148	20	622	52	3
miR-4773	85	49	2693	48	300	463	965	116	164	128	88	115	87	77	321	1091	223	77	96	61	51	164	106	67	60	156	190	129	87	526	212	115	13	78	17	115	4	44	42	37	66	110	235	117	68	1214	80	73
miR-4774-3p	89	57	2365	1	189	274	611	105	123	124	41	83	13	36	190	784	45	27	27	41	54	112	41	22	68	56	155	96	61	303	25	32	1	20	0	44	0	58	17	9	53	48	73	173	57	722	69	14
miR-4774-5p	47	0	1340	10	123	186	450	83	32	32	37	33	14	5	85	253	31	10	30	19	10	30	20	19	0	22	0	31	5	225	39	16	1	8	0	23	0	5	0	3	8	3	151	67	25	320	4	0
miR-4775	58	10	1434	0	104	92	750	54	33	48	1	36	10	8	120	275	0	0	2	8	14	66	8	7	3	11	19	28	0	180	15	10	0	19	0	23	0	22	3	0	45	20	61	87	9	282	0	6
miR-4777-3p	43	13	1791	0	194	246	753	52	45	99	69	40	19	6	137	383	44	9	31	10	11	30	12	20	2	23	21	66	13	363	97	26	1	7	2	23	1	0	0	4	35	16	0	97	11	545	0	2
miR-4777-5p	14	3	876	7	106	145	509	40	20	70	40	26	6	3	91	182	40	13	30	26	11	46	8	23	4	19	11	59	0	219	24	32	0	0	1	30	0	14	10	5	12	8	24	76	23	351	0	0
miR-4778-3p	25	1	1898	32	98	212	676	42	78	45	50	15	21	20	103	261	51	6	49	1	17	49	37	30	20	64	14	59	10	280	46	4	1	15	1	31	1	6	14	3	23	26	91	177	54	356	41	14
miR-4779	29	10	2130	0	149	260	734	90	56	87	48	25	16	7	133	448	36	15	42	45	8	73	41	33	7	43	32	58	4	274	3	109	0	12	5	122	0	5	10	13	86	24	164	138	50	620	30	6
miR-4780	104	66	1671	86	249	441	565	84	133	264	117	60	104	49	153	663	318	65	140	58	73	305	99	53	29	83	73	70	55	369	251	76	17	76	22	91	9	44	48	42	122	112	403	257	93	610	134	66
miR-4781-3p	48	25	2144	1	165	469	715	68	98	234	57	68	34	11	213	507	92	15	7	36	9	52	17	23	14	37	42	58	29	560	53	27	5	0	2	59	1	11	26	8	12	20	0	105	59	489	6	37
miR-4781-5p	66	48	2187	76	162	372	848	142	108	126	58	125	25	48	146	534	106	58	69	48	47	82	58	59	31	38	116	128	36	456	208	92	7	44	3	110	0	51	79	44	77	57	487	116	93	486	93	90
miR-4782-5p	44	6	1762	0	131	204	645	52	58	20	65	35	5	12	162	409	44	20	24	5	12	31	22	13	3	16	42	49	0	194	31	5	2	9	0	44	1	29	9	0	18	25	23	82	55	439	24	4
miR-4783-3p	131	142	1366	56	220	894	574	129	98	463	88	65	77	103	227	848	265	23	112	44	46	145	87	68	100	130	80	91	53	846	95	134	25	123	32	64	6	59	33	69	101	50	343	208	77	576	102	75
miR-4784	171	83	2067	83	211	363	786	122	139	197	143	132	100	70	220	577	263	182	134	76	106	122	148	83	132	148	155	112	76	401	201	142	114	161	82	67	35	80	64	80	138	61	347	248	76	494	131	158
miR-4786-3p	90	151	2210	58	278	556	815	153	358	456	239	103	76	140	231	668	289	90	206	148	132	294	165	67	105	149	254	123	163	831	90	58	10	85	4	54	1	49	58	25	122	116	667	289	131	643	109	76
miR-4786-5p	70	36	1977	81	158	433	604	105	127	233	70	54	50	18	123	698	93	40	103	43	22	76	61	34	39	76	108	85	62	471	109	41	14	55	19	46	6	48	64	19	62	68	197	183	73	530	49	24
miR-4788	121	157	2055	52	230	367	754	73	330	199	139	115	87	108	249	676	393	86	160	108	109	114	183	52	193	151	302	151	184	434	93	56	12	82	3	41	3	69	44	38	68	132	410	122	53	667	113	56
miR-4789-3p	71	7	2339	27	299	424	1033	108	64	69	42	62	33	5	155	656	47	15	60	13	26	98	24	27	23	35	28	108	3	490	77	28	5	12	5	66	1	29	27	0	42	30	133	127	43	685	11	24
miR-4789-5p	56	12	2298	123	247	496	796	132	135	85	55	66	57	18	181	593	37	25	57	18	19	88	67	21	31	21	62	109	6	588	117	46	8	26	2	39	0	6	30	13	33	28	205	163	47	554	60	36
miR-4790-3p	419	389	2118	820	504	698	992	455	579	850	229	348	327	143	458	1641	1432	185	594	224	311	540	376	232	298	406	601	551	387	819	848	744	42	381	41	463	6	280	372	283	465	356	2119	771	392	971	697	505
miR-4790-5p	251	283	1984	355	485	612	804	389	373	424	134	150	243	107	206	1111	709	138	401	101	133	224	192	134	141	192	454	285	131	759	422	363	21	236	14	239	6	168	268	186	248	182	1193	395	173	421	294	293
miR-4791	72	17	2165	39	178	231	806	55	47	82	40	45	41	13	181	407	12	23	27	22	9	81	40	22	10	22	18	65	7	175	19	39	1	23	0	82	0	29	38	0	30	16	95	93	29	498	0	15
miR-4793-3p	100	72	2244	74	211	306	855	93	234	218	167	90	67	109	172	468	190	50	190	54	81	163	73	60	42	128	103	58	160	432	56	45	4	62	2	61	2	68	13	6	82	98	497	261	56	348	54	29
miR-4793-5p	3273	2105	2781	1325	2030	6343	2751	5192	3868	2275	623	499	1677	403	1217	5718	2806	851	2690	384	868	1414	1003	726	1365	1201	1421	853	1002	2711	5746	7257	31	591	7	1046	1	498	1359	931	1884	824	4030	2849	817	2316	1388	909
miR-4794	34	42	2269	20	191	355	742	117	129	104	64	53	57	34	151	734	100	26	26	25	52	98	59	58	25	29	30	64	45	506	80	30	8	56	0	39	2	10	15	23	60	36	221	141	42	672	35	36
miR-4795-3p	510	627	1579	908	460	913	1216	951	885	978	285	335	285	181	386	2339	1353	263	605	132	358	689	390	315	343	479	506	387	243	1193	914	1141	39	527	30	333	15	274	381	405	543	470	1991	740	505	564	616	785
miR-4795-5p	334	308	1437	690	441	624	1173	498	545	691	279	247	296	119	388	1627	998	156	435	143	208	422	341	237	211	325	268	378	230	817	594	569	22	369	12	294	10	237	323	247	392	265	2210	397	321	601	534	517
miR-4796-5p	25	10	2009	0	156	224	809	40	50	30	19	57	54	3	158	300	0	9	25	22	19	56	4	9	0	13	17	60	5	324	32	9	1	1	3	12	2	19	7	0	14	25	0	57	4	392	0	5
miR-4798-3p	201	177	2575	270	341	589	1195	233	300	427	197	132	208	67	371	1459	488	145	235	79	129	340	256	102	155	208	250	198	116	747	422	322	10	253	7	179	3	157	190	93	195	123	662	321	282	1050	294	173
miR-4798-5p	164	246	1729	239	290	461	900	246	418	344	215	152	241	87	219	979	609	129	414	127	126	382	257	136	160	253	434	249	216	550	409	249	18	340	22	219	1	111	325	153	255	176	1372	535	224	403	424	262
miR-4799-5p	19	8	2038	9	215	588	852	45	147	107	52	29	22	16	133	891	47	10	48	5	27	104	20	17	24	58	48	78	0	514	106	41	11	11	1	57	2	16	9	7	26	12	112	83	62	688	26	15
miR-4800-3p	1392	1216	2975	1348	888	1609	1542	922	1842	1646	906	777	676	903	1180	2882	3409	685	1633	641	869	1100	1264	445	736	1158	1948	828	1022	1655	1238	1115	455	1208	321	549	78	671	905	572	1188	1085	5979	1842	702	1647	1449	1033
miR-4800-5p	287	262	2852	283	406	631	938	239	323	374	203	282	143	156	383	962	399	194	327	170	161	203	188	160	167	315	448	134	155	748	287	332	302	244	279	150	108	335	132	201	374	171	836	473	173	722	291	277
miR-4801	59	25	1362	18	190	186	500	39	141	86	62	29	28	51	105	585	49	28	70	22	62	35	35	28	48	58	47	72	39	229	96	14	7	27	2	28	1	26	20	18	16	30	244	77	31	871	45	25
miR-4802-3p	37	66	2141	15	228	259	820	78	75	96	35	31	58	55	232	529	56	24	26	56	56	92	20	24	18	51	104	54	28	409	109	30	3	29	2	63	0	55	43	24	4	26	262	211	48	668	24	1
miR-4802-5p	30	22	2021	0	185	259	938	49	65	42	50	44	2	9	94	508	97	9	24	14	26	111	15	21	12	21	7	45	7	313	54	5	2	22	0	40	3	0	0	5	15	7	65	73	4	454	11	7
miR-4803	11	7	2532	32	221	201	1087	71	49	59	45	33	15	7	254	376	61	21	29	17	14	52	13	12	3	9	0	74	0	388	64	3	2	9	0	53	0	11	1	0	54	24	109	156	26	587	0	8
miR-4804-5p	69	20	2698	67	167	226	925	89	57	41	51	32	35	20	97	344	20	6	7	25	19	109	41	19	0	14	3	72	3	378	79	22	18	5	12	58	8	14	29	0	45	9	66	122	63	541	0	2
miR-484	1793	1872	1952	2784	2264	2724	2209	4613	2161	1138	3916	2624	3854	1524	1967	6301	9868	3303	2403	4949	1351	8070	4925	1494	1610	2230	6318	2438	2137	2646	2946	2429	6336	3879	8159	2075	2871	975	2886	4890	1655	3516	21799	5153	2746	3024	4070	2533
miR-485-3p	89	129	2094	109	286	318	690	234	157	157	145	100	95	49	169	860	463	83	114	71	99	323	146	13	43	146	192	168	89	459	166	84	6067	177	8273	144	2932	92	183	259	59	221	79	256	100	651	91	134
miR-485-5p	61	39	1938	21	197	213	673	78	108	126	79	50	33	46	131	487	233	18	63	29	37	92	39	16	36	37	20	68	28	342	98	21	908	28	1159	34	395	40	49	18	40	71	57	149	28	506	40	54
miR-486-5p	9121	8629	2187	9677	5780	12373	6502	19503	8117	4869	10172	8053	15121	6906	13378	28472	23040	14225	10231	20874	9612	45978	20641	17303	3439	7882	15738	6213	4932	7056	8137	6811	1479	8740	1929	7089	698	4075	10448	22859	7469	8173	82647	27097	11819	6695	19369	6066
miR-487a-3p	50	35	2487	1	262	297	858	152	178	90	65	59	43	30	197	682	206	45	79	29	12	130	45	21	24	50	77	122	30	408	38	31	2633	56	3656	82	1365	61	91	94	25	126	140	143	68	670	59	19
miR-487a-5p	32	82	1977	22	168	271	569	87	145	176	105	67	37	115	156	366	312	73	102	68	45	82	140	18	40	46	155	84	54	372	18	17	1041	49	1485	39	511	64	23	33	47	77	343	167	38	352	73	35
miR-487b-3p	54	138	2063	230	325	286	795	316	169	171	245	174	99	120	267	525	876	96	102	118	59	264	177	32	75	109	222	152	138	457	105	38	16030	320	21323	64	7703	46	84	341	94	230	28	349	213	536	170	100
miR-487b-5p	17	76	1564	18	214	228	409	70	192	97	76	77	82	84	174	539	197	32	72	47	104	84	65	33	27	82	105	48	49	386	54	13	85	33	118	34	50	26	1	7	50	80	454	160	61	426	53	15
miR-488-3p	28	13	2228	35	193	184	785	51	44	96	25	41	59	2	158	407	2	18	30	5	7	79	27	9	8	21	13	64	9	327	51	19	1694	11	2112	52	709	15	1	5	20	20	0	96	27	392	23	0
miR-488-5p	148	16	2223	28	277	259	872	113	155	183	77	73	33	68	295	994	268	49	69	37	53	54	132	37	44	64	86	81	36	404	114	28	337	29	502	42	159	35	31	16	47	71	202	132	38	906	70	61
miR-489-3p	127	87	2174	12	243	322	728	51	246	153	145	118	91	173	328	892	393	91	120	108	124	72	114	37	121	168	255	88	202	465	55	43	90	72	96	33	42	94	40	6	79	67	336	138	41	552	83	63
miR-489-5p	97	99	1828	14	206	397	648	72	205	195	92	78	27	149	203	501	215	54	74	80	87	81	88	35	46	62	239	68	101	464	49	29	1	69	0	24	0	48	12	19	64	70	344	129	47	341	25	2
miR-490-5p	88	56	3231	18	309	674	1013	152	231	115	90	78	65	55	276	615	95	15	124	47	64	132	118	45	45	77	142	76	43	840	192	87	573	13	726	66	252	11	16	23	48	62	157	98	84	1039	70	22
miR-491-3p	24	0	1973	13	158	234	709	62	39	108	20	53	17	7	139	436	16	11	45	6	32	59	11	37	43	20	10	37	9	299	69	9	155	0	182	36	54	22	0	16	73	18	1	117	31	605	11	17
miR-491-5p	144	100	1907	65	242	501	554	148	173	196	132	87	51	73	166	506	274	100	48	112	60	181	99	79	80	148	158	73	100	546	69	49	3196	161	4230	56	1520	53	22	70	78	90	426	199	92	493	61	51
miR-492	82	87	1995	36	240	274	846	118	115	345	151	62	50	20	220	593	217	54	152	46	61	242	88	35	52	85	224	78	67	441	66	71	5	57	2	66	0	29	23	8	53	50	226	165	84	675	77	47
miR-493-3p	119	227	2280	56	281	507	828	103	379	216	209	121	41	212	322	854	497	99	112	111	146	125	205	61	210	237	371	104	270	666	113	43	47	209	29	88	12	74	49	77	117	178	658	156	120	614	182	128
miR-493-5p	17	18	2168	31	180	160	803	163	35	68	63	55	67	10	122	303	220	48	41	54	2	132	36	11	11	54	18	65	28	301	55	30	76	142	102	61	27	14	31	130	36	30	0	149	75	322	23	4
miR-494-3p	68	76	2391	231	392	399	899	366	179	202	166	123	166	73	255	1090	646	165	62	77	26	470	156	33	61	129	117	237	135	409	276	76	1103	289	1535	105	501	69	117	392	96	179	408	349	210	978	220	92
miR-494-5p	76	202	1860	2	152	249	592	86	105	60	65	29	58	55	176	538	264	11	71	32	85	82	111	20	26	17	96	121	93	418	72	11	12	64	10	18	2	23	23	10	30	24	205	67	67	474	16	36
miR-495-3p	148	120	2807	593	551	446	1138	746	225	141	287	276	284	103	323	725	999	243	153	232	48	636	298	67	122	179	396	316	223	524	192	89	15912	617	22077	190	7970	49	359	954	89	471	633	702	261	1042	262	273
miR-495-5p	64	0	1759	25	190	276	805	130	67	124	68	34	28	5	145	474	30	12	9	2	69	92	32	19	20	47	45	57	9	287	108	27	127	0	163	53	67	17	17	19	30	7	161	178	21	639	16	16
miR-496	50	24	1937	28	131	170	669	85	46	61	81	38	52	29	125	536	136	47	16	22	18	73	46	24	18	28	95	69	27	262	47	15	189	32	274	29	103	15	23	43	41	33	22	87	26	470	1	15
miR-497-3p	1413	1012	2074	1351	1328	3061	1767	2485	1983	2097	622	607	931	351	724	3306	2577	517	1496	492	699	1248	749	590	754	764	1181	638	671	1913	2869	3463	30	1007	23	886	10	654	1184	650	1087	709	4020	1692	815	1515	1150	853
miR-498	70	65	1206	56	150	358	707	85	96	179	48	86	61	36	190	428	88	53	109	43	51	80	22	37	52	52	117	104	45	411	139	69	4	76	0	84	0	57	65	28	56	71	305	215	44	339	64	56
miR-4999-5p	23	5	1943	24	102	213	662	43	25	91	28	59	18	13	144	327	54	8	10	11	24	122	43	18	6	38	13	59	6	298	19	12	10	9	20	33	5	18	19	0	1	34	39	40	19	323	2	2
miR-499b-3p	34	18	1712	2	157	209	547	45	53	111	42	34	29	14	178	350	39	5	38	26	10	48	7	14	1	32	30	43	0	191	30	31	1	2	1	42	1	30	0	0	22	31	0	124	15	499	0	0
miR-5000-5p	64	9	2513	64	223	285	894	137	93	218	79	43	32	50	171	589	65	24	116	24	16	57	53	24	29	90	50	28	36	436	54	27	7	41	5	69	0	12	33	0	54	52	185	194	43	628	18	27
miR-5001-3p	119	138	1541	127	201	776	640	153	288	518	114	87	74	89	207	731	468	96	223	58	87	161	126	67	103	165	141	75	143	694	186	128	44	129	76	173	23	61	67	74	70	90	695	251	65	622	99	74
miR-5001-5p	2056	1930	1851	2942	1537	2215	2073	1480	2762	6742	1216	1518	1518	836	1649	4226	4834	1066	3420	1178	1518	2294	2066	1345	1262	1660	3136	1458	1374	2718	2105	1522	161	2284	141	1513	51	1774	1841	1124	1625	1326	9064	2984	1623	1506	2527	1812
miR-5002-3p	91	167	2148	111	258	508	742	102	281	424	120	105	128	215	267	811	272	138	277	112	134	172	126	78	40	110	181	101	124	444	96	92	8	111	7	101	2	83	61	24	99	80	724	241	62	388	119	70
miR-5002-5p	66	121	2144	42	251	329	991	82	239	141	124	100	45	182	258	453	245	63	161	66	149	104	148	39	50	117	209	102	87	322	0	16	5	79	4	24	2	54	23	0	43	84	347	281	87	376	44	9
miR-5003-3p	19	31	1788	39	162	154	732	73	15	22	26	36	11	26	149	348	29	21	49	6	23	26	65	34	10	22	0	33	16	215	45	5	3	11	1	83	0	26	10	0	3	12	67	111	20	324	2	0
miR-5003-5p	79	101	2541	0	277	445	842	146	169	309	89	85	32	76	232	870	308	43	51	43	86	176	77	59	79	104	101	95	101	498	105	59	8	53	2	36	2	47	28	8	60	42	236	191	34	857	29	35
miR-5004-3p	70	84	1463	28	140	278	588	69	159	122	88	59	63	113	179	444	215	39	160	63	103	63	75	12	25	76	164	50	38	244	53	21	11	55	0	48	0	53	14	11	27	143	298	240	46	415	32	18
miR-5004-5p	54	86	1932	53	200	314	601	67	129	144	73	74	35	67	172	746	204	40	77	36	84	138	73	42	52	63	165	57	99	322	77	38	8	55	2	48	3	53	8	13	50	54	368	157	100	597	65	31
miR-5006-3p	139	101	2373	54	268	386	746	87	131	149	93	51	87	93	234	507	153	42	32	45	42	120	48	28	42	82	82	72	64	601	79	58	43	61	47	78	15	37	32	16	42	71	271	200	57	577	95	69
miR-5006-5p	1108	1359	2355	2251	823	1489	1466	1009	1525	3820	462	776	665	502	777	3336	2541	369	2204	420	670	1209	998	826	844	1206	1970	919	981	1536	1315	1277	144	1286	118	840	52	1117	1171	482	1167	797	4092	1755	948	1069	1566	1321
miR-5007-3p	42	1	2457	0	197	161	933	67	37	27	40	45	28	7	123	914	35	26	95	23	29	57	12	28	9	32	7	56	7	181	68	56	3	13	0	79	0	20	17	2	22	4	0	135	42	782	7	4
miR-5007-5p	52	15	2134	55	154	246	703	64	64	56	48	53	46	24	130	346	85	7	29	31	51	76	34	25	33	55	24	61	25	334	48	15	1	14	0	36	1	50	10	11	63	46	35	118	34	420	9	7
miR-5008-5p	174	112	1384	115	297	630	612	219	203	303	55	62	51	33	171	647	176	33	84	44	66	134	64	66	102	100	122	131	91	596	272	258	9	57	7	84	0	30	60	53	81	66	283	179	132	448	87	70
miR-5009-3p	57	31	1774	80	211	213	828	47	104	98	40	39	47	9	218	925	142	19	35	21	28	62	25	25	16	46	68	103	26	197	175	40	4	35	1	60	0	32	15	15	45	40	192	141	45	1086	37	36
miR-5009-5p	52	104	1661	36	170	257	850	131	129	144	121	65	37	79	132	467	284	59	115	100	49	141	107	60	143	126	154	63	92	392	139	118	1	107	2	25	4	48	96	77	116	100	424	156	57	348	72	80
miR-500a-3p	62	44	1720	128	193	307	701	117	88	133	162	80	65	56	157	647	107	73	7	152	48	169	127	61	29	74	33	54	87	507	124	91	140	119	194	83	63	37	66	115	104	73	369	148	73	424	83	50
miR-500a-5p	128	95	2016	63	254	298	905	104	289	172	145	92	136	68	233	693	329	148	189	97	75	253	143	67	50	153	183	114	98	441	185	96	333	139	498	103	167	64	63	76	86	83	446	289	64	564	73	96
miR-500b-3p	304	224	2268	319	307	707	981	471	550	783	216	266	259	137	386	1148	1036	207	362	171	237	424	293	200	213	370	438	265	215	1022	561	425	199	346	195	236	78	215	243	242	356	327	1690	712	270	1008	471	378
miR-500b-5p	126	58	2986	249	325	399	950	191	153	149	174	106	159	114	301	826	405	238	200	268	79	383	389	209	67	99	101	131	140	707	221	130	273	153	291	150	106	51	170	223	119	125	727	269	89	664	381	148
miR-5010-3p	84	35	1572	47	170	489	576	74	96	160	108	75	46	30	215	561	267	47	96	102	67	130	57	40	33	26	139	48	25	434	84	60	149	50	206	58	89	17	14	17	50	72	377	151	34	490	60	13
miR-5010-5p	416	344	1187	179	223	525	632	215	351	196	200	299	179	172	381	535	194	216	514	194	166	188	202	198	259	195	360	211	144	424	276	172	50	230	54	128	31	208	304	176	534	173	731	300	102	376	148	189
miR-5011-5p	51	15	2010	2	236	323	969	87	28	168	49	44	15	12	295	752	28	40	45	11	9	33	14	12	0	31	50	74	7	502	102	23	2	8	0	32	0	25	11	9	50	28	49	117	44	931	18	4
miR-501-3p	129	82	1858	121	246	505	772	224	135	81	256	124	236	85	277	1048	335	172	60	204	115	349	322	164	59	188	164	100	72	654	244	109	182	257	264	118	93	63	109	282	102	144	1033	330	141	937	300	120
miR-501-5p	153	88	2070	168	232	396	754	138	138	139	91	104	79	79	366	677	226	170	150	201	117	187	352	379	80	179	177	106	111	413	146	126	314	151	360	116	134	81	93	144	195	79	564	259	127	539	272	194
miR-502-3p	108	87	2217	148	296	589	865	218	174	225	297	155	273	146	291	855	434	250	48	358	93	555	391	146	65	115	202	165	82	586	155	134	237	217	322	174	113	82	141	397	176	213	1279	282	186	832	365	79
miR-502-5p	243	269	2172	387	376	513	948	286	420	436	152	210	224	108	353	1308	841	231	377	115	182	343	252	184	175	245	325	223	142	587	466	403	106	371	115	239	38	176	201	138	195	272	1470	454	225	602	234	256
miR-503-3p	23	3	1219	31	157	178	494	54	48	43	34	27	22	16	130	320	0	20	29	12	14	41	31	13	22	24	25	37	17	351	41	10	10	10	4	24	0	24	22	2	28	7	71	54	49	299	35	19
miR-503-5p	73	61	2164	113	234	393	790	156	86	267	103	77	93	31	216	686	245	101	62	105	20	151	90	26	26	56	138	95	23	527	81	85	87	127	105	39	39	23	46	26	72	101	356	158	89	603	69	24
miR-504-3p	403	436	1681	210	347	729	774	344	479	378	548	427	180	350	450	1058	846	333	494	341	402	343	275	179	441	537	515	340	454	538	196	211	445	396	477	213	164	302	135	269	393	297	1312	510	191	519	407	423
miR-504-5p	51	44	1789	20	165	301	637	114	111	140	39	68	15	22	199	432	132	18	54	37	58	90	30	40	38	30	69	75	28	626	34	23	1119	39	1540	50	533	43	25	10	37	28	51	117	37	458	19	4
miR-5047	77	113	2680	116	272	565	899	145	239	113	123	54	52	101	162	551	256	70	100	86	110	241	110	54	85	191	156	94	101	414	159	54	3	115	4	78	3	130	44	21	98	130	466	252	86	559	41	52
miR-505-3p	209	205	2453	146	337	745	1125	308	335	203	309	193	300	115	269	895	792	162	247	238	128	515	179	99	212	152	389	223	177	854	407	256	1877	320	2474	230	836	129	138	264	196	202	1155	274	180	766	179	151
miR-505-5p	84	46	2001	21	172	293	732	121	130	88	67	34	92	43	124	460	158	75	77	64	36	130	50	43	35	76	134	57	53	397	82	53	303	57	422	69	114	28	16	39	81	77	221	187	57	396	49	60
miR-506-3p	107	33	2001	158	226	337	902	121	105	84	91	102	46	53	186	728	182	75	141	53	57	168	84	57	30	53	82	81	78	252	174	149	4	22	2	99	1	53	27	14	103	38	342	108	67	681	117	52
miR-506-5p	45	3	1951	31	171	187	865	74	18	101	14	29	7	5	121	341	29	27	36	26	18	66	35	9	10	12	9	30	14	183	78	7	3	3	1	55	0	26	0	10	24	50	0	115	33	585	9	5
miR-507	26	14	2151	26	128	156	745	47	79	56	33	34	18	10	115	275	42	19	15	17	11	82	45	7	17	21	18	30	4	254	29	12	1	0	0	34	1	11	8	3	46	21	176	78	10	328	12	4
miR-508-3p	25	11	2239	0	124	164	835	61	54	101	54	45	36	39	149	321	147	15	19	16	37	108	61	33	6	7	31	11	36	359	41	2	22	58	22	75	8	14	24	3	21	27	120	157	13	342	13	5
miR-508-5p	49	13	1756	13	230	431	582	35	17	131	56	18	12	16	110	627	60	13	28	2	20	83	30	28	5	49	56	50	8	429	70	30	6	19	2	17	0	18	25	4	27	39	95	50	43	701	15	1
miR-5087	102	169	1875	0	251	255	703	98	195	130	149	92	11	116	210	389	370	57	196	130	80	123	173	43	112	169	180	97	134	297	33	39	5	121	2	84	3	67	12	25	51	148	454	119	71	413	56	24
miR-5088-3p	159	229	1428	192	234	475	502	129	328	361	202	115	122	199	255	680	584	93	226	162	124	185	162	56	127	161	320	121	189	491	187	140	9	186	11	113	4	90	119	62	137	171	882	214	93	493	198	133
miR-5088-5p	108	160	1590	64	202	388	602	81	312	268	168	126	115	190	185	533	434	94	146	133	107	177	159	53	115	225	321	92	186	363	84	49	88	116	91	87	29	86	68	62	78	185	493	309	113	514	243	119
miR-5089-3p	55	46	1392	67	107	207	541	48	205	47	71	41	21	42	180	566	133	38	70	37	16	87	53	35	41	84	101	73	76	271	45	48	1	57	9	9	2	39	5	2	66	37	109	54	19	600	48	3
miR-5090	75	61	1402	39	158	2403	569	37	115	110	59	47	64	58	196	562	105	21	41	154	61	129	98	19	73	61	103	74	65	427	69	23	42	62	40	21	10	39	16	36	33	45	185	111	84	354	92	21
miR-5091	65	23	2569	55	233	541	793	104	124	239	93	82	35	47	242	716	153	26	53	44	39	87	62	50	22	30	32	86	30	620	177	48	12	69	8	33	2	33	19	29	83	13	84	97	64	685	86	11
miR-5093	192	252	2108	311	249	435	816	204	260	501	119	88	90	103	309	987	581	89	224	76	161	195	133	96	142	133	153	199	113	550	319	266	50	156	72	145	15	100	160	68	168	176	651	267	153	593	295	180
miR-509-3-5p	62	6	2691	30	218	375	929	70	126	157	67	39	35	13	190	670	93	32	41	20	10	61	60	35	8	30	39	82	7	575	21	23	3	15	3	36	1	38	24	9	63	23	39	74	30	599	18	13
miR-509-3p	61	40	2269	23	170	283	858	92	89	80	23	62	44	42	166	507	140	18	12	25	44	120	37	47	35	38	104	60	54	413	25	47	27	84	20	69	9	45	3	21	77	44	270	143	74	413	0	4
miR-5094	13	54	2475	0	160	309	909	34	76	85	91	62	9	18	116	520	78	23	60	18	12	160	47	30	10	30	69	48	26	266	42	17	6	11	6	31	7	5	24	2	32	69	97	128	78	569	66	7
miR-509-5p	25	59	2893	72	243	313	798	77	119	54	92	60	75	36	124	749	86	27	68	17	44	146	32	17	21	42	62	99	56	430	41	16	15	39	5	66	3	82	35	12	66	65	54	187	62	633	38	8
miR-510-3p	107	45	2649	64	284	234	949	113	116	147	86	60	93	18	222	709	116	26	75	45	21	89	52	15	20	51	19	57	24	303	53	20	6	19	2	47	1	52	29	16	91	26	180	171	16	861	14	40
miR-510-5p	58	6	2491	43	218	299	818	70	97	155	68	101	32	11	155	786	142	21	57	19	18	115	35	38	65	23	129	69	1	552	44	31	2	14	7	45	1	57	12	18	34	38	175	119	27	706	45	27
miR-511-3p	75	14	3983	23	424	416	1177	133	49	78	97	76	71	17	284	785	55	34	21	31	53	95	58	26	24	31	2	104	24	466	71	24	29	23	44	88	15	11	27	6	40	61	37	195	55	1129	11	18
miR-511-5p	81	56	2592	54	274	342	734	99	134	96	37	79	44	62	202	562	187	68	47	47	58	177	89	45	54	67	74	56	77	464	109	83	23	70	16	118	8	40	42	28	82	40	317	227	119	525	115	43
miR-512-3p	27	13	2241	28	219	236	738	92	94	50	71	74	32	23	171	500	23	31	66	10	25	58	52	15	28	59	13	29	1	401	73	30	4	37	2	67	0	27	3	3	36	25	203	50	38	580	38	22
miR-512-5p	55	79	2292	34	254	455	810	69	55	211	69	63	41	42	196	674	39	38	88	56	32	62	45	22	34	30	39	59	3	697	27	34	4	55	2	57	0	21	28	11	25	12	190	176	41	605	32	48
miR-513a-3p	87	77	1652	76	216	381	827	165	196	292	58	88	77	38	169	643	515	80	144	75	102	136	119	39	81	190	196	96	106	401	169	91	8	49	5	65	0	146	148	59	107	86	404	240	80	451	110	100
miR-513a-5p	26	38	2070	40	163	355	526	87	100	108	81	55	25	7	94	430	53	28	129	13	2	82	53	13	38	58	46	45	21	354	62	58	18	43	19	45	5	8	9	49	56	32	190	101	93	389	39	16
miR-513b-3p	33	29	2298	17	185	222	803	48	93	20	37	33	39	31	140	463	58	22	9	21	33	81	60	11	20	46	35	40	4	312	46	28	2	31	1	21	2	15	13	10	31	59	3	90	18	470	7	24
miR-513b-5p	39	3	2043	9	128	237	1043	61	35	30	35	35	30	15	140	305	105	14	20	12	22	104	25	23	4	37	0	50	5	317	15	17	1	13	12	40	0	24	0	1	30	40	159	175	7	416	0	1
miR-513c-3p	50	26	1696	90	249	197	758	142	101	172	43	75	121	35	150	491	211	13	74	44	85	82	35	50	31	95	65	109	68	412	118	58	5	96	4	46	0	76	62	17	77	49	329	156	56	521	34	49
miR-513c-5p	44	24	2253	0	121	307	853	71	54	33	80	32	8	32	116	379	79	13	55	9	51	85	29	19	28	52	55	41	36	302	73	19	55	36	59	61	32	7	0	9	43	31	77	120	42	455	60	4
miR-514a-3p	45	13	2924	78	167	357	982	92	75	56	29	83	32	11	158	514	167	20	26	18	25	85	90	20	9	23	15	71	25	333	76	14	21	11	25	76	18	35	13	4	56	19	111	171	33	522	0	27
miR-514a-5p	85	93	2490	14	224	372	810	73	130	129	70	67	92	108	211	835	312	54	37	48	42	95	117	38	43	114	35	70	122	515	27	32	1	109	0	68	0	49	0	27	51	45	52	193	141	540	36	8
miR-514b-3p	45	12	3044	64	257	422	857	96	77	89	44	67	59	9	159	591	127	29	39	8	18	119	43	15	24	27	48	74	6	448	54	41	3	13	0	43	1	16	5	27	66	27	132	134	24	489	43	29
miR-514b-5p	51	13	2663	1	220	331	1113	67	128	109	44	34	23	27	213	460	148	23	16	19	1	129	51	10	22	37	40	35	5	260	41	5	4	10	7	30	6	2	0	0	48	41	38	122	77	583	29	13
miR-515-3p	86	79	2075	40	227	303	856	89	143	260	68	92	64	77	203	501	188	34	89	63	48	104	40	52	63	66	102	70	44	370	39	26	0	64	3	43	2	36	20	25	58	90	214	178	55	339	36	24
miR-515-5p	20	70	1218	43	172	374	607	79	72	193	16	31	67	51	120	465	81	39	67	54	13	55	43	40	37	50	74	41	30	310	69	22	5	34	0	33	0	33	4	20	65	95	56	98	62	493	33	36
miR-516a-3p	62	17	3109	16	223	395	1055	72	62	151	40	12	25	23	223	490	52	54	87	14	38	72	7	27	20	19	14	38	12	483	68	21	1	40	1	45	1	18	7	0	37	33	95	111	25	477	21	42
miR-516a-5p	83	25	1792	25	166	479	714	78	174	222	56	33	26	13	188	349	108	26	41	46	14	98	41	32	25	35	13	84	40	380	41	6	64	10	96	67	35	36	15	25	38	60	90	135	125	542	12	25
miR-516b-5p	23	26	1714	11	106	206	791	79	92	59	70	28	41	15	164	604	131	20	27	49	17	112	37	23	18	13	45	49	20	240	69	10	11	23	14	68	2	13	0	6	41	39	57	63	25	420	25	7
miR-517-5p	206	333	2153	100	307	438	893	130	299	344	251	131	97	326	324	1097	526	105	166	212	215	200	215	122	242	266	332	140	189	588	160	60	5	89	5	59	2	114	125	45	99	172	512	304	119	663	146	114
miR-517a-3p	137	270	2581	84	296	393	859	130	293	268	99	78	99	196	319	847	442	69	182	113	137	179	98	86	166	172	309	61	195	534	37	14	40	61	55	68	12	108	86	45	67	103	749	144	87	532	106	53
miR-517c-3p	30	48	2265	43	147	212	827	143	156	181	122	53	25	73	149	490	270	38	92	77	69	94	69	28	59	58	67	58	96	420	62	0	5	29	2	22	1	44	9	4	28	74	253	193	33	452	56	5
miR-5186	83	1	3281	61	219	217	1324	93	92	128	49	88	41	13	167	603	38	59	14	40	36	129	9	13	16	20	0	91	7	379	91	23	0	5	1	77	0	25	0	9	40	49	65	181	27	885	0	2
miR-5187-3p	46	30	2353	4	217	232	933	102	97	96	34	49	8	35	225	429	125	17	72	34	16	64	34	31	20	29	33	71	26	415	73	30	20	14	30	32	9	19	6	14	49	18	9	170	22	609	0	43
miR-5187-5p	76	44	2171	84	182	249	644	89	114	183	81	158	51	58	198	405	236	59	126	67	94	203	124	43	69	110	154	73	77	253	124	88	57	79	47	89	26	78	53	24	77	109	295	231	60	260	130	45
miR-5188	62	35	1523	44	177	205	710	87	53	79	62	35	9	18	151	730	80	15	63	21	22	72	25	41	14	73	32	84	14	357	62	14	6	40	0	73	4	38	11	4	19	50	192	167	45	637	29	21
miR-5189-3p	214	186	2206	80	324	602	772	163	294	221	108	125	73	106	286	1270	275	54	103	80	112	134	137	67	109	147	189	122	173	661	232	102	6	66	15	108	8	103	74	94	102	158	385	243	73	1209	105	103
miR-5189-5p	154	129	2142	158	286	756	764	135	120	382	103	105	92	192	176	809	205	86	216	57	119	141	203	97	84	133	205	161	92	686	223	159	76	125	81	89	37	60	64	62	112	158	393	294	144	494	101	122
miR-518b	115	86	2130	127	282	590	832	101	183	175	59	66	92	80	336	1027	158	53	64	60	62	104	48	59	38	118	141	75	40	622	123	79	11	71	7	119	5	97	15	32	105	34	361	176	80	981	89	44
miR-518c-3p	38	33	2243	48	179	338	853	99	115	155	63	93	25	64	189	579	84	16	102	36	55	87	92	19	50	87	72	48	21	532	51	0	14	28	9	80	0	48	24	30	24	82	180	169	45	573	0	24
miR-5190	208	173	3032	202	333	1348	1147	204	265	437	162	85	61	156	318	1219	689	84	217	141	154	273	229	68	235	246	235	157	122	1227	249	129	30	112	17	108	5	143	66	61	122	179	534	228	154	1052	145	116
miR-5191	12	14	2806	31	223	361	923	90	59	129	45	39	37	29	179	470	40	22	32	23	31	138	60	3	5	23	10	66	1	353	46	26	16	19	16	64	2	21	15	0	70	47	55	68	40	673	22	14
miR-5192	105	35	2702	30	240	367	974	84	121	178	91	88	77	50	296	527	144	55	84	14	75	169	81	39	44	78	135	59	72	674	56	28	67	40	57	92	33	20	34	21	90	46	268	200	69	531	60	32
miR-5193	129	115	1878	143	237	635	579	131	156	220	119	117	74	92	174	905	435	54	138	77	111	115	87	82	52	171	198	124	86	576	271	106	9	117	10	107	3	92	50	80	89	66	430	185	81	601	134	60
miR-5194	65	92	1457	28	120	203	589	67	225	64	76	105	56	124	161	240	229	33	115	54	95	123	112	16	45	70	182	90	59	199	42	20	9	61	20	44	2	47	53	37	80	95	455	218	54	239	52	35
miR-5195-3p	70	25	2077	49	202	281	599	83	59	115	52	28	40	8	140	438	61	51	41	35	35	124	52	26	16	28	62	68	33	426	28	21	4	29	1	32	0	6	10	6	40	39	25	94	33	452	22	12
miR-5195-5p	41	34	2082	20	190	323	634	78	55	107	68	65	35	12	200	447	56	23	50	30	8	109	37	15	8	63	32	72	40	389	76	37	19	14	18	59	6	32	14	21	56	39	304	62	51	529	35	25
miR-5196-3p	290	204	1853	230	316	803	684	283	437	606	163	215	254	153	323	1235	926	99	454	160	196	281	236	115	114	245	344	187	231	710	436	142	72	173	91	150	30	118	142	132	176	161	1185	305	204	970	315	193
miR-5196-5p	2712	6052	2220	905	2691	1929	2888	2482	5548	3727	4172	3624	1280	4518	2486	6833	9169	2813	2899	2198	3191	1573	2269	2766	4166	4781	6141	1922	4811	2163	956	2284	1178	3095	1349	1000	468	8802	1024	2383	2262	3543	16313	3408	1915	1636	3753	4997
miR-5197-3p	164	147	3354	35	365	502	1226	113	263	112	167	106	88	145	256	1015	146	90	117	93	147	80	125	99	152	158	126	161	96	595	68	44	0	75	0	73	0	62	25	31	88	127	473	250	81	1239	69	36
miR-5197-5p	97	143	2449	32	271	249	912	122	284	112	186	71	49	169	284	750	553	66	209	76	77	192	82	63	138	249	258	118	174	450	112	22	0	92	1	41	0	109	48	21	67	76	530	224	43	806	45	52
miR-519a-3p	39	21	2761	41	198	333	1008	75	116	184	35	61	26	15	159	540	258	28	96	51	21	56	39	19	34	68	49	89	19	438	152	90	153	20	159	50	56	48	76	19	26	53	240	175	49	584	53	22
miR-519b-3p	62	14	2608	59	193	209	891	84	83	126	40	50	46	20	159	430	73	26	47	10	19	153	36	31	32	40	22	41	34	398	94	39	5	22	17	57	1	8	5	18	59	41	73	224	78	605	69	38
miR-519c-3p	39	6	2146	36	192	215	959	107	54	22	37	38	6	7	133	282	108	4	31	3	16	110	7	20	20	17	1	60	19	245	68	9	2	29	1	35	0	28	4	15	28	21	0	82	4	430	19	0
miR-519d-3p	131	100	2044	132	241	445	711	142	283	260	139	99	85	152	223	706	471	74	129	110	94	92	104	48	103	121	214	105	112	509	105	41	25	86	32	97	4	87	48	45	60	150	485	279	98	806	153	67
miR-519e-3p	75	29	2112	21	152	291	815	64	68	40	59	20	12	19	163	424	99	32	105	24	9	100	32	24	11	11	26	80	14	310	70	33	1	9	1	51	0	24	19	4	45	19	23	113	43	452	37	11
miR-519e-5p	44	52	1694	88	187	458	625	88	68	264	65	40	39	29	126	521	176	42	71	22	32	70	63	26	34	68	136	67	21	462	153	54	4	43	2	56	2	50	28	23	74	34	175	134	36	520	58	53
miR-520a-5p	47	7	1930	27	135	218	635	102	17	85	36	37	17	7	154	459	158	34	32	11	48	70	39	27	24	38	42	50	12	265	53	15	5	17	5	53	1	26	0	10	61	37	132	170	56	536	11	15
miR-520b	35	45	2545	102	261	430	921	112	122	126	82	112	62	34	134	525	190	43	14	16	24	123	73	38	34	95	84	60	51	489	149	71	8	14	7	57	5	35	31	18	79	51	237	308	62	504	59	30
miR-520c-3p	48	64	2024	97	162	436	873	183	119	189	74	75	48	21	137	459	192	39	78	28	64	133	63	36	25	124	76	65	22	407	161	75	19	61	9	48	4	31	49	19	80	34	527	67	72	522	91	70
miR-520d-3p	36	36	2319	31	142	251	811	81	80	77	61	80	44	31	168	243	19	14	54	30	13	79	64	39	26	35	28	59	44	371	31	18	4	15	11	29	1	26	42	25	48	76	0	135	13	351	32	46
miR-520e	71	85	2646	67	223	333	924	111	135	153	64	55	34	41	141	625	94	18	72	16	15	128	56	73	37	40	113	53	37	460	109	55	2	69	5	64	0	76	45	22	114	77	185	168	56	502	21	72
miR-520f-3p	52	56	1979	58	196	237	790	83	63	148	81	68	25	19	147	415	76	22	74	52	37	71	39	33	17	79	99	58	21	299	112	66	2	32	4	77	1	27	65	26	91	31	158	185	64	473	32	47
miR-520g-5p	42	16	2019	28	110	216	742	41	75	100	29	60	18	39	158	416	54	14	64	24	12	28	59	17	19	38	13	33	9	396	56	1	6	0	0	90	0	22	5	6	43	38	122	88	63	386	23	3
miR-521	114	234	2491	26	244	395	781	107	238	187	133	103	26	182	212	620	411	38	160	128	135	113	116	102	188	127	206	102	207	415	95	54	26	79	40	31	15	63	59	25	55	134	410	116	86	560	80	80
miR-522-3p	29	0	2012	12	146	276	816	69	88	78	27	53	29	29	151	428	25	2	19	2	21	83	51	9	6	33	16	92	2	306	66	0	52	8	62	42	19	10	1	0	62	2	136	67	23	363	0	2
miR-523-3p	56	32	1434	5	141	277	639	44	61	178	47	29	44	56	54	420	109	19	40	33	16	59	77	12	15	39	81	54	13	431	83	25	8	18	1	4	0	22	27	6	51	8	69	117	56	470	23	28
miR-525-5p	87	113	2547	51	306	463	972	147	290	333	139	129	126	198	239	541	280	50	131	108	141	130	123	111	146	167	114	134	136	546	176	43	4	57	10	95	1	93	38	33	65	127	523	246	118	665	167	76
miR-532-3p	245	381	1654	248	338	693	612	218	588	375	384	248	292	290	326	1367	1182	211	295	344	237	480	430	171	239	334	514	282	290	680	357	211	915	232	1332	268	466	153	213	183	222	242	1216	662	290	977	370	192
miR-532-5p	210	194	2623	196	390	671	964	343	310	184	237	185	299	191	620	950	717	338	170	510	158	483	609	203	94	224	427	131	141	505	450	139	930	372	1233	187	488	121	101	284	177	220	1954	413	209	753	423	219
miR-539-3p	28	3	2270	3	151	213	948	55	34	74	40	62	27	4	101	357	39	13	39	17	49	41	16	15	9	30	0	52	1	299	17	27	63	3	55	100	22	14	1	2	6	64	0	91	0	487	5	20
miR-539-5p	60	83	2159	54	214	177	822	160	243	117	94	77	59	112	186	413	294	82	63	116	33	130	110	18	79	98	194	68	92	378	10	58	2538	65	3415	50	1145	28	34	98	18	101	221	308	128	262	107	32
miR-541-3p	238	132	1499	186	245	506	578	198	243	412	137	134	157	82	222	813	494	94	226	51	85	240	209	84	72	164	234	127	96	461	302	216	17	88	27	151	8	73	115	78	136	98	910	310	133	322	121	149
miR-541-5p	82	22	2338	38	193	404	919	95	88	180	78	50	42	23	248	816	17	29	53	54	51	47	76	46	0	25	48	31	14	527	117	21	21	26	21	54	9	4	10	0	47	63	199	73	29	994	17	14
miR-542-3p	21	0	1679	44	139	131	705	43	58	56	32	32	20	13	136	260	103	35	22	34	15	95	60	4	10	16	6	48	6	221	34	7	19	41	31	51	10	43	0	0	21	15	22	118	39	424	0	9
miR-542-5p	60	66	1856	78	129	268	658	97	159	63	106	80	56	29	152	401	195	47	98	35	32	172	96	63	46	41	103	93	55	419	56	48	44	86	78	28	21	43	14	17	54	55	248	188	66	421	51	19
miR-543	130	146	2433	224	255	498	827	328	238	96	256	169	126	79	154	506	719	111	78	134	54	244	144	59	79	167	241	229	179	462	133	44	5099	285	6930	98	2366	54	156	473	33	254	372	374	186	750	148	82
miR-544a	25	55	1723	0	172	102	782	61	201	98	59	37	43	90	144	398	164	30	51	14	57	103	57	25	49	107	178	44	92	279	29	10	2	16	0	59	1	30	2	11	45	62	108	141	19	291	20	39
miR-544b	83	57	1937	15	202	256	737	105	193	86	113	65	44	79	173	446	400	44	108	57	56	67	97	43	101	137	117	67	110	307	20	41	7	56	15	52	2	57	103	12	74	60	206	205	61	431	46	57
miR-545-3p	78	155	2354	34	243	411	943	124	230	294	76	115	32	157	273	821	372	69	122	113	83	120	138	93	162	145	304	83	168	466	45	108	25	48	39	54	6	53	55	86	88	181	610	194	96	477	123	71
miR-545-5p	23	10	1519	2	108	137	602	93	26	29	45	20	35	11	134	275	41	8	19	14	5	53	9	14	0	30	5	24	14	146	46	6	0	14	2	40	1	34	0	3	47	11	0	79	23	484	0	11
miR-548ab	49	60	2084	24	236	181	856	59	107	80	86	66	84	50	181	420	96	39	44	17	31	119	50	71	51	61	78	53	60	273	64	31	7	43	0	23	1	50	5	18	24	82	214	125	33	387	42	20
miR-548ad	99	96	2841	64	254	332	980	171	304	213	109	57	144	68	234	920	224	46	181	45	63	117	122	48	73	57	197	81	97	518	165	87	4	89	4	76	1	89	56	50	131	74	359	276	128	508	100	112
miR-548ae	409	341	2314	542	524	599	1197	517	674	722	263	428	367	277	449	2010	1325	213	505	282	281	454	375	284	430	449	790	423	376	706	629	469	24	417	19	341	6	348	375	279	427	410	1932	917	390	1241	577	493
miR-548ag	83	51	2798	43	187	297	1041	93	47	67	110	64	85	30	208	515	141	12	35	34	50	90	77	36	33	43	43	94	50	350	22	13	7	26	2	71	4	18	0	9	66	46	112	138	44	470	16	14
miR-548ak	450	560	2129	884	446	750	1184	550	724	956	383	415	434	277	538	1769	1407	261	744	262	364	582	616	322	366	456	927	373	462	870	864	761	14	616	23	389	10	343	510	401	484	491	3004	1032	361	714	807	596
miR-548al	75	141	2300	1	180	275	844	98	179	144	119	40	38	82	179	612	236	45	76	45	54	126	154	57	129	108	137	80	71	444	95	80	2	16	5	89	1	46	27	24	76	83	151	243	96	507	79	62
miR-548an	47	39	2629	7	134	195	934	63	76	56	30	41	41	20	156	376	243	23	12	15	15	90	46	25	7	36	26	82	22	362	40	47	4	13	1	59	0	10	21	13	50	40	174	175	55	428	36	10
miR-548ao-3p	51	39	2271	35	275	376	835	143	144	263	64	100	23	26	188	777	59	56	64	28	54	127	64	19	31	83	55	101	35	510	90	42	7	0	1	62	1	75	29	34	43	43	169	19	42	681	60	28
miR-548ao-5p	54	33	2129	9	178	213	876	100	82	97	40	78	32	16	145	519	166	44	27	34	46	34	51	56	9	22	45	49	7	389	56	38	2	39	1	44	0	22	26	3	49	17	85	157	21	414	10	20
miR-548ar-3p	66	58	1959	29	130	293	877	88	150	87	72	70	54	9	199	415	127	51	63	29	46	97	65	50	45	36	42	118	13	260	133	42	2	58	2	82	0	68	50	19	97	30	174	152	62	410	125	39
miR-548as-3p	36	13	1899	47	213	223	972	57	65	65	43	43	40	20	167	666	80	24	70	9	34	63	23	24	27	38	64	65	46	308	113	33	4	4	0	51	3	28	22	6	57	75	199	257	27	632	47	30
miR-548au-3p	91	143	1914	55	158	353	715	128	225	120	91	68	40	130	173	706	315	66	79	57	75	102	89	44	126	125	219	58	130	279	60	59	0	37	1	43	0	39	74	37	50	91	285	186	61	366	12	84
miR-548av-5p	62	16	3324	42	232	311	1135	94	29	56	27	47	21	6	151	457	38	20	22	11	8	74	30	26	1	22	10	69	0	278	50	25	1	0	0	65	0	27	0	0	32	66	0	169	10	613	29	10
miR-548aw	194	156	2879	83	241	677	901	137	463	320	180	124	109	169	272	1073	352	105	228	99	120	173	163	119	225	133	356	171	202	734	236	174	39	121	49	147	24	149	94	83	166	155	394	217	162	720	214	180
miR-548ax	298	655	1808	136	352	559	850	344	679	498	285	211	115	421	498	1351	605	194	403	197	338	422	340	225	573	479	919	289	549	488	201	264	12	272	6	109	2	250	194	209	214	323	1521	395	141	462	388	276
miR-548ay-3p	355	408	1677	457	392	759	811	413	772	517	321	201	264	210	426	1627	1038	182	596	196	318	382	332	268	309	339	777	333	406	1134	641	391	26	401	24	336	9	238	305	202	395	345	1564	659	283	902	411	391
miR-548ay-5p	1350	2456	2076	374	1171	903	1594	1034	3721	1620	1309	969	546	2177	1701	6325	4576	943	1618	1136	1197	1078	1659	1140	3063	2340	3913	780	3006	1013	540	1147	12	1178	9	344	4	1015	660	727	1027	1745	6827	2054	813	991	1652	1692
miR-548az-5p	467	936	2042	292	437	570	996	401	1585	884	605	389	270	1097	715	2413	1434	331	818	573	616	464	622	449	972	1070	1569	375	907	640	194	356	8	607	7	153	4	380	256	260	436	744	2745	814	349	651	591	467
miR-548b-3p	108	72	2343	99	198	279	915	185	188	171	130	108	99	46	205	713	210	45	138	36	70	145	92	101	42	100	142	85	75	453	143	107	93	58	139	81	40	71	54	20	78	51	329	256	88	632	156	93
miR-548b-5p	938	1552	1912	309	761	739	1141	596	2644	1022	1155	746	443	1610	1215	3942	3254	599	1073	882	965	661	1216	884	1990	1775	2896	602	2069	700	324	545	15	773	7	205	5	772	442	486	745	1059	5180	1191	680	752	986	867
miR-548ba	47	49	2168	16	167	212	1045	92	92	34	66	61	8	36	145	417	0	21	52	17	22	36	50	35	29	12	25	30	41	237	7	31	2	0	3	32	5	26	11	0	35	80	126	127	82	442	0	33
miR-548d-5p	5409	10345	1980	1311	4015	3944	3620	3639	16288	6950	6677	4315	1743	10203	6954	24325	19684	3907	7741	5270	5571	4370	6736	5009	12512	11095	17357	2794	12296	3062	1659	3895	12	5001	21	982	5	3967	2672	2852	4087	7725	29641	8376	3476	2981	6220	6980
miR-548e-3p	68	68	2190	19	247	170	863	84	113	173	62	62	39	29	197	485	115	13	69	26	29	138	60	47	33	27	101	92	37	303	47	25	11	55	17	68	8	13	26	19	32	53	31	227	21	608	50	38
miR-548e-5p	792	1847	2128	487	845	1130	1182	613	2420	1290	1116	697	417	1691	1332	4130	3327	578	1125	1006	729	960	1459	714	1542	1540	2965	485	1840	1146	476	596	14	882	9	205	7	626	479	513	643	1224	5297	1610	697	1250	1084	951
miR-548g-3p	30	44	1692	16	165	201	796	68	47	71	59	115	18	14	89	482	14	29	28	22	38	80	41	40	19	52	41	37	20	326	44	22	3	27	0	57	1	11	8	5	52	49	106	71	59	316	31	17
miR-548h-5p	302	559	1443	270	312	571	842	299	936	454	446	175	189	417	449	1552	1146	183	432	298	294	473	352	249	575	588	881	337	408	496	315	412	5	375	6	127	0	255	192	189	270	357	1549	608	251	566	347	332
miR-548j-3p	437	737	2199	566	531	591	1072	556	847	863	401	422	386	466	505	2428	1826	211	620	371	348	561	522	324	674	598	1028	319	545	807	703	688	11	542	17	299	4	461	425	321	429	493	1901	588	395	701	517	646
miR-548k	28	8	1851	14	158	154	727	37	79	72	39	45	26	30	149	341	78	47	44	29	26	45	26	41	3	22	1	32	11	353	67	22	37	56	46	34	14	15	12	22	28	25	132	147	48	463	26	1
miR-548l	60	35	1592	1	113	212	725	49	69	57	38	14	32	31	149	149	99	10	59	8	29	106	23	14	8	39	50	36	27	193	20	22	3	14	5	49	3	12	10	2	29	35	59	145	10	322	30	9
miR-548m	24	47	1934	27	154	170	872	81	20	8	30	51	19	32	111	300	18	15	68	5	6	110	0	12	8	40	34	59	16	378	43	18	0	17	0	22	0	24	14	5	19	3	48	218	20	450	37	13
miR-548s	81	73	1703	172	195	347	789	173	232	202	68	71	83	32	195	519	335	79	135	38	111	109	101	58	65	90	160	86	62	308	172	116	11	35	3	90	2	70	111	51	100	68	547	253	107	472	104	118
miR-548t-5p	65	94	2373	71	196	400	888	137	194	186	153	58	32	112	157	719	368	39	100	23	61	111	56	49	67	131	138	98	134	379	75	78	5	49	2	20	0	53	34	39	71	75	432	134	41	512	108	71
miR-548v	79	63	2040	15	223	253	873	140	146	236	115	107	30	65	234	498	265	47	62	69	98	151	106	55	100	87	52	70	80	270	77	35	191	43	203	79	69	28	17	13	90	64	483	151	24	569	46	122
miR-548w	993	2122	1422	503	1095	1165	1393	788	4022	1628	1659	735	467	2275	1559	5139	4027	780	1719	1349	1325	1150	1386	920	2459	2274	3324	669	2185	807	416	810	28	950	11	304	1	802	643	693	769	1541	6549	1839	819	928	1352	1273
miR-548x-3p	103	95	2096	95	230	228	903	143	65	167	59	91	40	39	126	507	178	41	133	55	68	123	85	32	63	100	83	51	43	232	147	96	2	104	1	134	1	46	76	36	94	63	620	102	48	576	38	109
miR-548y	58	91	2117	60	183	254	727	132	349	126	93	77	85	45	256	538	272	82	158	43	97	145	95	41	86	118	163	110	64	382	112	82	0	35	3	35	1	45	49	49	92	44	497	157	66	470	46	102
miR-549a	15	4	2726	31	254	275	882	58	132	95	67	45	19	9	155	403	98	21	95	19	34	60	46	21	5	24	38	59	6	330	108	7	9	28	5	29	1	30	18	0	61	29	86	113	26	670	35	17
miR-550a-3-5p	66	64	2461	87	255	414	819	131	152	170	119	108	93	110	271	686	238	90	54	52	68	162	143	353	53	98	106	75	60	494	121	83	53	66	63	104	15	62	59	78	119	97	459	141	52	567	200	43
miR-550a-5p	153	129	2178	69	277	693	807	220	233	212	189	100	87	168	218	710	324	100	131	104	134	191	201	60	107	168	285	124	182	628	271	154	47	164	72	91	8	72	52	75	120	141	366	206	102	680	117	86
miR-550b-2-5p	84	60	2238	26	163	346	792	89	133	102	116	76	31	52	198	525	80	38	67	65	39	98	86	35	84	53	100	56	80	494	80	27	3	55	12	83	1	48	14	7	51	75	160	127	60	493	67	53
miR-551a	139	62	1925	40	289	441	705	113	85	186	401	183	141	215	327	801	451	156	84	232	151	115	134	41	117	121	139	102	141	621	143	50	52	124	75	94	14	49	81	91	98	111	971	242	69	637	150	177
miR-551b-3p	90	116	1953	70	213	337	740	150	199	176	126	114	115	85	205	912	273	77	140	121	42	323	103	54	65	143	168	133	111	432	81	62	4410	106	6103	59	2072	33	81	87	72	120	765	101	110	574	74	63
miR-551b-5p	84	85	2866	53	269	647	952	53	112	106	80	81	87	106	263	878	163	57	139	81	102	144	119	40	77	132	153	105	89	584	89	15	7	48	15	56	2	84	48	3	41	43	301	168	66	950	93	41
miR-552-3p	64	6	3129	53	199	357	1029	151	90	94	60	75	37	50	259	712	100	19	7	11	11	191	83	57	33	76	50	100	31	454	139	10	18	2	42	72	14	36	0	11	77	20	33	163	38	886	17	21
miR-552-5p	84	46	2773	13	172	254	926	59	148	187	76	30	43	68	183	407	61	18	53	41	44	69	66	47	29	70	45	79	17	435	46	45	11	22	16	36	2	43	0	14	77	42	181	90	49	411	41	7
miR-553	40	30	2836	35	203	328	1119	103	126	35	76	69	36	20	216	438	17	13	18	21	36	82	45	48	11	37	15	61	13	349	33	18	1	7	1	103	0	16	8	4	34	51	95	74	26	470	11	5
miR-554	126	91	2733	25	332	594	920	126	200	400	98	49	93	111	327	965	228	60	109	53	50	136	90	32	69	88	136	110	113	759	79	59	3	72	3	85	1	66	29	27	94	55	726	168	101	852	90	20
miR-555	83	50	2264	40	198	374	872	126	140	108	58	55	32	45	163	453	112	30	112	42	17	52	63	21	54	72	85	86	86	386	119	41	5	39	5	37	5	14	26	12	36	61	84	123	24	628	43	5
miR-556-3p	166	101	2113	166	191	275	1019	256	227	277	181	154	158	49	221	701	282	58	220	75	125	247	156	79	95	142	117	139	107	408	202	257	13	210	9	132	7	119	173	86	155	130	1141	279	171	642	150	125
miR-556-5p	150	114	2244	245	347	787	935	194	191	389	115	134	168	51	252	911	383	72	180	81	103	315	126	96	92	119	197	188	93	749	275	228	11	143	18	200	5	139	174	88	167	100	631	463	194	677	182	150
miR-557	40	101	2121	38	231	499	829	42	172	165	131	85	47	83	184	412	328	81	171	101	128	122	114	30	47	97	229	66	119	534	31	28	13	44	3	33	0	22	36	8	46	89	340	241	53	405	107	44
miR-5571-3p	77	52	2496	28	226	472	731	71	96	211	80	25	40	45	171	628	136	20	53	27	50	108	95	44	30	66	85	87	49	401	124	52	16	54	11	92	1	27	24	37	66	47	151	106	54	700	41	9
miR-5571-5p	74	70	1915	45	231	253	685	58	157	86	79	62	78	42	179	882	210	34	27	11	23	113	52	50	26	75	58	94	32	463	139	56	0	48	3	53	0	27	6	55	38	66	104	104	30	899	65	70
miR-5572	80	79	1559	104	204	480	623	94	165	249	87	79	55	94	137	423	224	44	82	88	80	125	77	49	111	103	125	53	98	428	61	56	23	62	27	31	9	52	38	24	98	84	338	127	118	326	95	35
miR-5579-5p	31	2	1841	20	128	178	749	43	52	59	25	30	13	13	125	457	40	22	56	6	33	104	25	9	8	14	27	58	16	228	65	21	0	20	3	33	1	13	6	4	35	33	106	150	30	536	15	16
miR-558	52	39	2478	31	197	256	796	102	48	85	72	53	33	31	160	581	134	34	34	12	22	108	64	21	23	39	17	62	21	378	89	16	5	21	4	22	1	20	39	28	68	40	53	123	17	602	33	36
miR-5580-3p	71	27	2762	43	284	675	929	96	39	202	81	89	12	40	306	973	103	41	16	13	33	80	37	34	49	42	127	103	71	712	67	31	10	48	0	81	0	30	6	7	26	20	82	143	55	802	42	34
miR-5581-3p	82	83	1809	10	224	300	759	76	214	171	194	87	6	91	213	575	237	39	81	95	71	92	128	37	67	121	129	87	94	433	35	29	31	67	26	30	13	45	42	3	44	86	229	115	30	683	41	29
miR-5581-5p	56	65	1959	48	199	418	750	46	214	112	80	99	57	95	262	681	140	50	89	38	111	147	133	38	83	143	177	106	130	388	91	26	11	81	31	47	6	45	50	24	80	128	281	153	36	594	64	28
miR-5582-3p	134	106	1379	148	287	494	768	203	314	255	81	82	108	82	216	636	315	61	134	46	80	203	120	58	95	112	116	206	73	484	262	385	11	60	5	108	0	96	99	89	152	93	776	250	103	497	172	117
miR-5582-5p	146	175	1307	209	160	418	716	218	254	208	82	98	140	44	216	838	261	70	233	87	59	207	161	90	100	189	188	184	137	522	332	422	5	135	5	141	4	105	177	113	154	114	777	336	130	570	198	163
miR-5583-5p	69	3	1602	20	194	170	795	48	89	31	65	86	6	1	133	523	53	13	38	19	10	47	22	18	0	22	32	74	0	265	110	23	3	0	0	68	0	17	7	0	72	14	35	80	18	708	8	19
miR-5584-3p	65	71	1782	110	171	219	625	61	77	125	108	62	59	22	144	421	136	28	70	39	59	124	57	26	15	50	106	42	36	365	141	34	11	73	14	93	0	39	56	22	62	39	147	142	47	371	74	60
miR-5584-5p	95	66	2002	107	204	302	697	75	142	154	59	69	48	55	182	575	310	36	62	19	46	138	74	84	65	49	119	91	84	263	111	65	186	47	211	59	67	54	63	23	100	53	183	281	50	666	57	78
miR-5585-3p	34366	63193	3184	18321	27664	26187	10556	14647	94569	66361	47420	30142	20194	52780	41502	113990	149244	24869	63317	39008	37634	41612	52844	16448	53372	54402	114688	23401	59222	17438	7771	14692	2753	39922	3596	9464	1207	29206	17407	10888	28648	52314	205098	60028	29931	23514	47453	23574
miR-5585-5p	50	76	2020	1	219	289	748	71	44	92	76	42	17	32	174	604	94	30	41	49	39	165	49	47	44	45	45	75	52	363	63	24	13	20	7	35	1	19	24	14	30	44	0	45	34	726	17	23
miR-5586-3p	141	44	2127	29	185	370	760	82	112	73	116	89	34	54	221	700	225	51	120	66	51	144	156	72	95	104	199	154	112	302	73	79	43	31	35	98	6	94	42	32	45	110	406	224	17	754	40	82
miR-5586-5p	43	4	1686	16	91	187	750	75	27	29	39	60	24	7	105	284	78	4	21	17	5	40	49	11	3	5	25	22	6	291	44	6	7	11	11	41	3	6	8	0	10	16	0	79	0	448	18	23
miR-5587-3p	255	311	2649	404	351	959	867	325	356	622	205	198	242	104	408	1302	919	132	426	183	215	481	253	160	110	172	313	104	139	900	374	264	12	207	8	244	1	149	196	130	185	150	1162	477	165	749	278	221
miR-5588-5p	43	40	2146	52	147	209	752	86	126	77	86	51	67	38	154	357	150	37	48	11	52	56	56	14	35	25	72	58	67	247	46	56	2	35	3	47	1	37	47	12	48	41	233	188	37	324	63	28
miR-5589-3p	64	96	2424	60	299	554	870	142	224	146	148	67	149	72	257	998	257	64	135	32	90	150	77	40	49	146	175	109	125	720	181	89	5	77	4	39	1	62	30	16	95	58	527	155	74	903	64	27
miR-5589-5p	174	319	2146	94	339	519	690	127	675	498	298	211	125	341	283	862	557	218	493	222	221	337	361	115	244	261	593	145	392	666	107	79	18	211	3	100	2	208	132	41	167	303	1235	256	190	487	250	148
miR-559	62	5	1792	59	284	211	944	121	76	15	145	85	28	7	204	651	41	6	43	30	47	104	48	21	13	32	33	104	5	290	69	35	1	9	0	49	1	26	8	1	57	21	0	113	51	970	10	12
miR-5590-5p	29	0	1527	29	118	130	603	62	43	72	48	37	32	3	63	304	14	10	26	24	6	86	6	11	0	15	13	30	0	275	34	0	0	0	0	40	0	11	0	6	32	21	18	87	16	271	0	0
miR-561-3p	2469	1875	1501	2754	1148	1922	1892	3683	2590	2429	788	1002	955	547	1057	7666	5496	790	2261	740	962	1899	1234	1525	1389	1549	2199	1132	1293	2506	3342	5639	137	1945	114	1303	23	1039	1739	1302	2001	1457	7674	2299	1298	1475	2328	3410
miR-561-5p	945	682	1978	1306	695	1094	1194	1757	1361	1263	421	455	543	195	582	2894	2319	436	1050	309	475	1055	589	626	538	660	715	556	548	1336	1362	2620	78	768	45	559	15	540	874	659	722	665	3500	1171	629	892	996	1335
miR-562	95	33	2197	14	190	230	899	68	68	87	34	14	42	21	153	489	161	13	93	30	22	79	58	10	38	33	29	45	32	425	49	15	1	6	2	38	0	39	7	11	37	34	0	132	44	578	20	31
miR-563	126	79	3285	46	235	422	1005	142	95	184	77	59	98	20	197	641	179	37	57	54	80	179	84	27	45	69	53	86	48	514	143	122	11	74	2	142	1	43	116	33	89	18	219	105	40	520	35	33
miR-564	282	149	3300	173	252	735	920	163	241	337	212	160	87	114	351	965	455	161	119	135	109	256	194	118	276	173	139	172	95	541	172	113	133	243	146	126	58	61	117	75	139	147	324	189	105	836	111	161
miR-566	750	1198	1435	552	650	851	694	460	1989	1723	1237	814	670	1158	925	3332	3224	624	1637	1008	1080	1163	1148	383	1085	979	2100	557	1065	754	267	388	117	850	165	353	64	743	421	276	735	1131	5869	1784	914	909	1115	588
miR-567	72	46	2901	26	276	697	1163	168	173	282	111	49	36	5	210	823	132	51	61	26	64	94	59	33	34	34	59	112	33	679	48	63	3	33	3	58	1	45	59	14	62	49	80	304	58	739	22	36
miR-568	40	30	2181	13	198	224	926	71	64	119	46	55	63	5	232	449	0	16	27	23	8	76	52	25	2	37	30	79	11	468	94	37	9	22	0	61	1	22	13	7	40	23	45	94	80	664	13	12
miR-5680	63	19	2413	0	220	138	942	69	74	19	68	66	50	78	246	611	102	25	118	35	43	87	18	7	18	96	77	48	39	308	106	0	1	30	2	82	2	15	0	4	9	52	68	128	27	629	20	13
miR-5682	83	8	2313	73	191	412	779	116	75	128	82	67	24	11	144	597	19	53	65	18	28	84	8	55	19	43	35	84	18	560	61	71	11	22	11	78	9	16	16	0	57	9	36	256	29	574	40	25
miR-5684	595	1006	2532	380	635	859	960	328	1525	717	805	377	305	847	796	2361	2331	456	965	504	463	382	790	470	871	988	1626	470	1071	708	265	296	161	701	159	228	60	363	281	262	656	788	2944	789	410	1219	782	573
miR-5685	72	68	2163	29	228	559	763	124	155	224	48	76	55	44	203	717	115	54	132	68	53	138	99	35	12	75	125	115	23	669	162	85	1	29	2	44	1	22	24	6	81	59	247	85	92	692	73	61
miR-5687	55	11	2017	0	133	186	901	58	62	82	43	90	19	19	125	506	73	22	11	16	0	109	16	15	5	12	0	22	35	298	42	6	1	5	3	27	2	6	0	6	28	35	29	95	12	471	6	0
miR-5688	46	0	1811	34	254	275	747	79	97	111	79	21	20	30	157	866	59	15	65	1	8	44	12	21	7	72	20	144	13	458	141	5	6	8	2	57	0	42	25	5	36	31	62	79	5	1229	0	17
miR-5689	128	115	2488	34	400	456	865	57	264	260	164	118	15	133	340	1106	450	68	131	121	99	162	161	29	149	223	293	132	191	589	119	64	28	96	14	62	9	66	115	42	123	140	369	222	157	1224	164	58
miR-569	35	6	2661	13	217	229	1092	94	93	102	20	18	52	11	140	486	49	59	38	29	59	43	68	23	14	45	20	98	10	319	42	16	2	0	0	57	3	31	0	9	21	32	0	263	58	587	9	9
miR-5690	26	0	1718	27	133	227	717	48	67	59	25	30	16	5	123	445	57	22	21	27	40	35	23	5	6	11	17	63	11	304	59	15	6	9	5	23	3	10	5	5	37	25	78	111	31	536	8	8
miR-5691	65	24	1883	30	158	404	655	99	50	109	92	34	18	16	193	547	26	45	44	12	23	88	54	28	6	53	49	52	0	367	48	38	6	2	0	49	2	21	10	11	40	58	230	106	25	792	27	24
miR-5692a	98	10	2352	14	261	428	933	70	80	130	56	32	35	41	233	479	128	21	46	14	30	53	33	17	35	107	50	100	16	565	121	47	1	32	1	74	0	33	33	5	41	44	103	124	44	849	30	31
miR-5692b	30	4	2727	6	228	314	1066	48	48	127	47	66	42	1	195	547	53	17	36	36	39	84	13	18	18	26	8	73	0	429	78	21	2	13	0	98	0	42	22	0	19	27	98	138	70	690	0	6
miR-5692c	36	7	1965	32	194	213	850	113	86	32	38	31	55	11	194	488	25	7	0	11	27	91	18	6	1	25	0	55	0	344	28	7	0	13	5	33	0	17	0	0	35	14	2	66	14	684	13	0
miR-5693	62	31	2334	41	197	378	981	73	102	112	72	40	51	50	116	456	76	32	48	26	41	81	61	21	22	29	52	46	8	433	67	11	2	54	1	61	0	53	8	2	44	40	107	246	12	676	41	6
miR-5694	654	596	2628	629	515	1040	1360	716	1229	1322	505	451	662	314	699	2275	1891	329	845	375	459	638	607	274	479	623	831	423	488	1185	1115	742	5	609	12	439	7	452	680	322	464	573	2719	1211	475	1071	792	625
miR-5695	78	20	2271	30	237	264	897	95	90	147	75	76	28	25	202	819	64	19	9	15	45	124	22	34	45	47	8	66	21	448	93	23	9	19	13	27	3	16	0	20	31	37	107	126	38	1187	5	12
miR-5696	55	30	1900	0	159	210	870	77	74	76	46	22	46	27	137	362	117	13	18	9	36	82	55	21	25	38	25	33	5	392	21	12	0	0	1	42	0	2	9	5	12	40	15	47	23	589	10	18
miR-5697	29	16	1955	22	141	169	786	86	31	9	27	21	13	13	154	384	24	23	31	8	39	120	6	22	3	32	0	26	0	210	53	34	2	17	0	37	0	28	0	5	18	63	99	93	49	522	0	0
miR-5698	156	283	1001	50	210	249	338	50	391	229	214	145	58	232	193	286	573	115	201	147	158	157	195	40	143	256	409	112	357	209	50	44	10	110	3	46	3	93	66	31	102	182	755	298	124	224	154	64
miR-5699-5p	44	28	1381	7	143	263	436	61	67	56	49	6	19	36	125	460	74	24	24	18	27	41	24	5	21	46	80	47	28	318	61	10	80	25	93	52	29	7	2	4	32	28	91	120	24	598	7	13
miR-5700	16	6	1091	0	147	184	640	49	30	37	18	41	12	8	133	233	40	13	17	6	13	28	14	14	0	21	1	30	0	171	24	8	0	10	0	16	0	3	0	0	53	7	0	42	7	302	23	9
miR-5701	21	0	2706	0	154	214	847	78	19	65	45	57	30	18	141	320	23	10	46	15	21	54	31	24	12	15	13	28	19	383	36	1	3	10	0	34	0	28	10	0	50	44	81	185	28	370	32	10
miR-5702	31	20	1688	63	174	202	587	67	56	100	46	51	21	20	200	381	0	13	49	17	20	50	34	19	14	79	56	56	23	334	52	10	3	24	1	15	1	10	3	5	16	45	68	119	49	687	20	0
miR-5703	374	147	4068	121	422	732	1261	282	297	363	235	282	140	622	407	1173	584	164	129	180	173	294	262	260	173	324	434	151	236	476	167	216	186	337	244	167	86	370	58	183	289	180	964	309	209	873	254	274
miR-5704	58	28	1997	27	150	242	733	73	40	106	27	33	28	27	131	515	19	4	26	15	17	70	46	14	28	36	29	57	37	346	104	9	0	8	1	74	0	38	19	19	24	26	184	86	21	603	12	7
miR-5705	95	6	2025	3	231	589	684	89	150	122	48	44	14	42	210	466	115	16	59	33	47	108	35	41	43	39	49	52	25	441	42	26	0	64	0	31	0	41	2	6	39	40	132	147	27	416	42	0
miR-5706	24	63	2245	20	146	295	735	101	145	60	89	44	26	63	174	617	35	41	25	61	27	139	52	66	101	84	54	28	57	366	36	27	3	18	1	37	1	32	17	33	46	38	211	74	40	533	0	24
miR-5707	37	20	2467	8	220	284	880	70	88	87	85	65	27	35	258	363	49	32	30	27	44	56	26	5	45	30	53	40	48	349	45	0	3	41	1	56	0	26	39	4	14	54	155	99	42	504	51	1
miR-571	60	31	1907	60	132	239	585	75	85	118	84	47	31	58	104	415	118	38	29	48	39	60	73	30	26	44	63	46	56	255	65	25	3	25	1	62	0	12	25	8	49	5	133	90	27	414	39	35
miR-572	465	314	2146	406	598	1666	870	552	637	912	300	257	334	1503	416	1810	1253	142	570	180	268	430	370	165	319	330	480	351	224	1453	695	672	34	334	17	254	4	231	319	185	354	313	1424	747	295	1049	435	294
miR-573	48	205	2332	12	281	398	829	117	239	123	192	120	127	255	281	721	408	81	204	113	178	144	118	54	157	140	293	111	227	386	76	25	9	93	3	22	0	107	64	13	88	132	317	282	41	536	133	66
miR-5739	7833	3736	3262	4854	2067	3707	5280	3362	4698	9717	2196	3834	1345	2362	3834	9213	8114	3961	5097	2354	2137	2337	3689	6014	9106	3786	5359	1691	3225	3117	4840	4931	2954	6656	2266	2949	725	4784	2141	2412	4110	2450	12622	4004	2032	2044	7251	12740
miR-574-3p	4225	7471	2212	2653	3623	3617	2756	1712	11586	7458	5438	3808	2467	6160	4752	12793	18845	3293	7669	4406	4368	4946	6108	2966	5541	7016	10168	2767	7712	3305	1478	2014	9609	4422	12161	1315	4343	3652	2445	1946	3357	5458	26674	5998	3449	3180	4907	4357
miR-574-5p	52068	71121	3298	29392	35149	46244	34259	50540	96459	70174	34952	39551	26243	34077	39330	158290	170537	32104	75605	30623	36623	49469	49255	38053	59597	68403	88017	32457	68943	43226	35789	63687	8130	53457	8036	18441	2566	36349	35755	32616	50613	57262	319451	82532	39087	28159	70152	69648
miR-575	103	174	3681	51	293	688	1194	124	399	397	121	92	73	150	336	942	404	82	155	119	138	316	155	97	147	160	251	107	150	558	126	97	63	116	72	109	24	101	74	41	99	121	684	440	95	891	156	110
miR-576-3p	199	358	2593	67	322	332	1298	259	608	334	236	219	71	297	437	1454	760	102	223	202	192	314	397	800	417	371	365	108	434	511	183	201	19	138	32	88	9	249	77	189	249	287	1349	479	143	741	353	290
miR-576-5p	27	20	1609	47	92	251	646	81	84	37	67	50	56	28	118	320	65	16	51	21	53	64	14	12	24	47	1	54	42	235	53	78	4	20	3	49	0	19	10	19	30	14	43	106	34	326	44	8
miR-577	29	3	1402	27	133	187	815	40	34	53	26	38	30	21	160	219	37	13	25	21	22	49	12	13	0	17	0	50	1	252	61	11	74	1	59	30	11	30	1	0	51	16	0	55	41	530	9	10
miR-578	23	28	1984	44	165	242	766	59	60	84	28	26	21	11	88	330	9	7	0	4	19	89	4	12	35	38	16	47	17	212	45	5	3	10	0	51	0	37	31	4	39	42	55	55	0	329	4	8
miR-579-3p	38	15	2126	14	239	322	870	96	114	90	33	85	39	22	173	496	81	36	40	39	27	83	61	33	11	63	60	70	16	399	65	32	6	48	13	36	3	11	13	13	80	22	93	239	2	414	18	26
miR-579-5p	85	38	1907	47	146	341	703	47	77	62	66	33	57	63	181	564	92	26	92	21	56	105	96	39	65	33	105	46	41	441	58	35	20	18	31	21	9	47	14	48	47	52	258	108	55	467	47	30
miR-580-3p	36	25	1994	15	112	245	718	66	46	82	21	43	55	4	121	395	117	22	38	39	44	43	30	23	15	37	18	73	8	283	45	58	3	1	1	43	0	25	17	4	55	52	145	180	45	343	25	10
miR-580-5p	75	9	2461	25	168	252	1011	63	88	134	55	49	80	4	143	723	19	32	75	32	21	52	24	21	7	20	35	98	6	440	105	14	6	7	0	38	0	37	25	6	47	29	42	255	21	652	12	20
miR-581	23	13	2756	19	187	208	999	118	61	112	25	82	22	3	136	415	20	29	11	22	33	73	36	14	1	48	33	52	7	332	24	0	1	31	2	62	0	32	12	14	33	3	45	134	27	519	8	24
miR-582-5p	36	14	2680	0	208	385	1050	113	105	104	67	43	42	18	230	460	24	8	79	21	12	106	66	19	29	25	19	37	2	431	93	18	2276	10	2855	57	919	21	0	3	22	16	106	126	49	544	14	31
miR-583	76	18	2973	12	267	482	926	159	114	156	60	126	58	43	192	1100	200	50	48	31	59	104	70	55	8	72	58	80	28	530	168	61	6	35	0	95	3	34	2	18	66	54	131	207	44	1394	41	30
miR-584-3p	87	55	1477	57	172	373	577	48	65	189	92	34	82	62	229	838	177	62	77	40	77	178	79	68	42	131	110	86	62	370	133	84	114	84	130	80	44	37	37	28	91	57	324	179	97	629	100	9
miR-584-5p	108	232	1428	409	292	253	650	293	194	152	434	245	519	191	340	991	775	190	146	394	119	800	309	203	129	349	706	267	304	372	316	411	4011	400	5425	354	1841	146	250	512	157	269	2169	697	163	388	383	199
miR-585-3p	31	1	1798	0	99	125	571	40	5	53	30	37	9	5	101	281	11	14	21	13	13	32	17	15	4	29	26	35	0	315	32	11	30	13	26	39	13	9	0	5	16	8	0	79	10	321	3	11
miR-586	24	16	1510	12	99	149	724	93	53	66	43	35	81	9	122	215	17	12	18	16	18	64	18	5	2	44	9	41	4	201	47	17	0	14	3	42	0	1	6	0	6	14	60	98	10	270	0	7
miR-587	37	4	2497	27	136	280	820	74	57	78	25	19	25	8	194	420	50	18	12	14	17	78	24	26	3	32	10	67	5	553	32	6	2	5	1	47	0	24	27	1	84	12	34	121	27	484	0	0
miR-588	15	9	2055	44	135	221	658	95	39	67	45	43	22	9	164	407	1	18	25	7	14	43	25	16	16	31	36	30	6	294	30	6	2	14	0	25	0	17	1	0	10	24	0	88	21	397	7	1
miR-589-3p	43	27	2126	43	229	403	795	103	98	171	112	69	39	19	253	804	84	35	60	37	33	113	47	21	47	31	76	102	41	476	141	27	56	13	67	71	11	25	26	4	33	34	282	73	54	1243	18	6
miR-589-5p	108	107	2110	145	332	462	891	175	172	204	177	83	121	103	224	922	151	76	109	90	80	225	119	65	89	106	139	126	87	681	336	193	172	110	204	93	78	36	39	61	139	70	482	285	122	874	109	94
miR-590-3p	25	2	1463	45	137	177	925	69	37	86	29	44	28	12	107	315	62	8	69	2	18	83	20	13	0	24	16	59	5	299	31	31	2	10	0	24	0	13	6	0	30	19	51	137	24	394	28	0
miR-590-5p	117	181	1849	276	296	316	895	479	150	127	263	204	298	118	213	1030	753	164	151	319	97	703	278	62	141	145	539	261	203	498	207	292	492	370	749	201	231	95	320	369	104	328	1170	352	373	691	340	189
miR-591	22	8	2062	15	105	248	691	39	91	48	59	42	22	9	125	235	67	37	27	31	10	45	19	9	9	18	27	58	4	321	42	5	2	13	2	55	0	1	8	8	22	21	11	91	13	352	23	24
miR-592	44	31	2401	8	193	184	796	108	106	94	66	75	30	48	130	370	118	43	60	43	49	133	80	34	55	110	86	65	27	285	63	0	709	29	988	22	368	38	5	0	59	49	209	157	11	337	64	0
miR-593-3p	45	24	1974	54	148	211	526	81	82	86	33	61	35	26	134	312	126	34	22	24	46	105	70	13	19	28	72	35	35	291	66	35	2	22	0	46	0	18	18	5	49	31	69	119	35	338	23	24
miR-593-5p	108	134	2250	126	350	789	943	135	299	355	135	103	153	93	317	943	378	80	137	72	85	113	157	84	78	131	225	134	112	1116	154	82	10	139	12	113	3	60	82	35	120	103	470	227	86	1052	118	50
miR-595	122	87	3364	88	233	456	941	102	233	215	145	69	28	125	306	695	290	81	153	111	111	180	129	57	60	129	216	79	47	645	110	63	7	54	9	36	4	23	6	9	69	128	430	130	50	746	110	35
miR-597-3p	83	198	2216	42	282	402	771	99	255	231	155	93	76	119	256	708	248	47	63	83	71	142	98	54	139	131	252	42	160	482	42	19	6	65	15	57	6	73	27	16	89	124	319	345	62	629	85	21
miR-597-5p	110	92	2747	56	259	527	811	141	135	140	171	85	63	115	210	567	119	55	56	32	82	139	105	30	54	49	165	57	59	702	158	50	8	92	6	80	3	27	75	34	59	131	338	224	116	567	110	35
miR-598-3p	96	64	2494	96	223	326	864	170	155	188	180	144	51	131	214	712	147	113	136	154	115	189	52	59	113	117	171	103	65	577	87	75	8464	38	10730	81	3808	47	87	90	54	86	361	183	75	921	93	57
miR-598-5p	61	17	2068	32	241	569	732	80	110	225	112	95	58	23	175	718	21	49	181	98	88	202	23	33	15	47	31	48	20	745	66	32	18	36	33	35	12	6	8	0	29	41	143	116	38	590	18	5
miR-600	85	0	2797	13	318	542	1192	108	55	82	62	36	49	42	236	718	105	28	0	21	28	85	50	26	8	5	62	120	9	813	105	29	33	19	35	52	4	5	0	6	74	49	22	137	32	947	14	13
miR-601	35	62	2106	36	186	232	768	82	251	178	133	72	54	158	192	428	207	66	85	95	112	101	162	22	69	47	231	89	90	206	77	41	3	44	2	94	3	40	47	15	104	98	564	274	87	417	74	4
miR-604	108	91	2480	68	214	279	810	95	134	199	115	55	87	96	177	504	193	78	121	70	65	136	103	60	64	93	225	99	67	418	80	57	6	40	1	70	0	81	40	44	63	76	418	215	109	516	103	44
miR-605-3p	189	114	1899	328	291	265	871	224	160	300	94	143	111	80	241	854	474	79	139	87	76	287	143	128	97	168	173	139	92	319	375	287	19	191	25	114	9	122	57	79	151	152	534	311	200	594	121	194
miR-605-5p	136	77	2658	188	346	634	1205	142	220	253	100	119	61	40	319	910	211	35	132	59	103	189	107	40	48	96	160	153	50	530	146	131	18	39	9	66	6	78	53	34	109	100	551	224	102	1099	98	68
miR-606	73	3	2811	18	348	238	1197	92	39	127	60	62	46	12	252	926	49	41	6	21	32	82	41	23	5	39	0	155	4	302	127	5	1	0	0	65	0	28	0	7	32	20	121	137	23	1066	20	10
miR-6069	1344	1268	1325	1136	1103	2691	1476	1924	1684	1681	526	407	1081	346	711	3150	1898	552	1673	461	664	1033	753	417	675	714	1110	608	720	1703	2662	2900	20	647	12	643	8	513	793	601	983	684	3552	1856	609	1216	1050	760
miR-607	42	4	2160	25	212	258	904	89	127	74	78	27	75	20	193	570	83	13	59	21	23	91	36	15	9	34	15	82	20	302	130	12	0	25	2	48	0	23	12	5	77	48	78	110	32	880	1	61
miR-6071	79	43	2714	112	267	819	792	107	158	268	75	58	36	25	295	908	282	28	113	61	53	158	119	31	50	91	130	101	58	765	208	55	13	39	2	85	0	21	50	48	127	118	471	210	73	796	134	68
miR-6072	122	51	2042	97	264	391	668	125	182	158	73	54	93	67	247	647	188	36	163	44	65	151	62	44	47	42	126	118	26	539	103	38	4	43	5	59	2	43	37	31	78	65	445	184	66	597	41	21
miR-6073	43	33	3136	31	255	361	1036	88	110	73	59	82	31	17	130	499	71	21	34	21	38	12	40	28	9	32	29	67	10	593	63	56	13	25	15	68	3	35	16	33	33	51	122	164	42	550	22	24
miR-6075	142	79	2018	129	256	567	669	180	203	264	78	60	105	62	219	802	202	59	169	65	109	131	74	48	97	85	77	63	52	808	162	104	23	93	11	59	4	53	29	30	60	128	459	234	112	538	96	76
miR-6076	167	330	3058	120	323	517	955	138	480	424	232	233	89	213	291	848	584	136	279	176	224	237	204	38	262	325	347	154	279	808	142	81	388	142	457	112	168	140	65	39	148	192	952	279	109	667	178	28
miR-6078	135	238	2614	31	308	734	840	121	408	304	260	128	72	244	358	667	353	107	124	116	122	235	187	63	155	182	243	113	183	811	103	58	5	113	5	69	1	104	97	13	137	165	842	306	120	705	186	75
miR-6079	78	99	1708	0	171	352	643	38	177	103	130	71	50	100	181	608	191	51	142	83	66	94	91	34	44	94	114	73	111	333	75	21	0	24	2	42	0	50	37	4	66	61	255	192	24	457	26	3
miR-608	84	124	1406	20	168	438	538	84	128	194	126	72	51	113	166	495	133	52	145	72	106	162	97	36	70	111	200	86	127	517	42	37	11	49	13	51	8	44	51	21	46	90	399	128	43	477	50	37
miR-6080	1056	527	2495	412	776	2949	1337	1845	956	795	135	132	556	90	349	1880	507	186	612	93	281	289	237	279	331	295	224	254	248	1287	1673	2775	14	77	0	276	0	137	191	213	453	197	924	923	327	1005	368	243
miR-6081	132	41	2218	125	355	2132	841	198	163	559	116	138	125	75	288	1020	310	64	120	64	78	231	140	52	98	136	144	134	89	1154	174	225	109	91	84	93	23	47	88	24	118	53	378	186	129	1066	71	41
miR-6082	49	0	3493	1	285	443	1143	78	89	93	47	107	53	7	193	468	125	30	47	50	29	138	50	22	6	34	12	48	2	552	79	19	2	5	0	36	0	22	4	0	43	35	138	102	51	697	12	58
miR-6083	53	48	2177	11	234	350	925	79	132	195	22	52	50	28	250	468	98	31	55	27	42	79	100	44	38	30	24	69	63	474	40	19	0	17	3	53	1	19	52	0	51	39	418	100	58	544	35	18
miR-6085	11879	2647	2959	3333	5590	4634	8742	6764	2119	2956	7897	4864	3102	3321	7686	9510	11063	7058	6658	4532	5278	4195	7786	5689	9473	5813	5740	3153	5789	4734	4504	5420	1482	9654	1660	6119	575	3481	4388	10462	11905	6462	14836	7711	3036	2169	7138	10150
miR-6086	884	1078	1978	208	746	792	1176	452	1174	845	1135	1135	334	1051	854	2026	2292	950	510	778	859	508	911	668	1219	1142	1630	452	1059	600	367	498	906	934	1037	300	390	1667	295	650	937	832	3958	904	447	738	940	1459
miR-6088	4020	398	1694	435	614	1252	1997	518	569	952	337	1575	521	422	1597	1303	1621	1646	1186	1079	674	406	1665	1133	1538	663	436	731	473	1025	450	598	6324	2258	5695	392	1979	427	530	790	1971	681	2149	1053	554	699	1625	1406
miR-609	22	2	1489	0	107	120	569	53	14	26	16	16	17	4	92	301	10	9	37	17	3	31	18	11	3	5	0	23	2	236	25	19	2	8	0	13	2	3	0	2	25	13	8	64	2	304	0	5
miR-610	44	29	2185	8	117	190	656	74	42	64	45	51	43	26	120	544	123	19	55	24	19	107	25	55	19	17	47	37	33	348	46	9	0	0	1	28	0	34	0	15	38	20	194	183	28	443	11	0
miR-612	267	465	1563	334	427	930	1004	579	1128	1864	270	480	224	209	406	1337	1275	180	535	225	286	349	373	364	260	582	785	215	465	917	486	511	57	302	82	272	30	813	321	157	492	435	2041	1103	414	513	513	301
miR-6124	12734	32628	2612	3662	13328	7958	12655	11305	32102	20043	29659	19878	6371	26292	12833	35245	51313	15407	11849	12387	18649	8543	13019	15183	19817	27464	41416	10649	28073	7158	4321	11659	2688	17554	3117	4905	1114	60977	5237	12955	8261	21399	100532	22161	9819	7711	21697	30079
miR-6126	249202	319944	9776	403276	300204	139742	187987	263686	336769	286842	383752	199901	393133	484999	355024	519545	529792	202471	507041	251388	571496	336816	231307	379930	155754	556300	393531	400118	444774	359838	278719	207211	12595	617603	15967	532152	5685	420062	380286	386273	502722	609560	1779277	839520	206781	149192	228444	147660
miR-6127	977	1030	2065	361	851	846	1237	396	867	697	987	1045	465	611	862	1291	1787	1018	759	807	724	454	753	476	1006	1405	1335	617	771	841	309	732	744	1066	670	356	232	1096	437	734	977	755	4064	1486	460	653	1367	1370
miR-6128	64	7	2888	34	159	189	824	108	36	70	52	59	48	7	147	470	25	28	43	10	26	100	46	25	12	30	63	111	13	233	68	33	12	16	0	46	0	1	17	2	33	21	129	74	41	596	22	5
miR-6129	29	3	1804	12	128	233	663	58	38	70	35	24	14	7	94	283	10	12	26	4	30	37	38	7	8	27	11	44	0	220	21	27	6	19	1	67	1	17	0	4	43	35	26	66	14	239	24	7
miR-613	25	10	2477	21	126	179	728	73	67	40	20	39	10	30	104	377	39	22	3	19	31	67	21	20	23	23	12	41	23	269	32	19	1	74	1	33	1	31	3	0	40	54	210	106	20	383	0	0
miR-6130	27	44	2359	7	156	186	746	60	66	89	44	35	36	7	119	306	117	46	35	16	50	110	25	29	6	52	51	35	12	220	74	11	3	27	0	57	1	20	4	5	45	22	75	96	48	262	18	19
miR-6131	98490	87038	4575	85059	46401	60276	53100	75738	71700	29706	99167	52747	49232	70608	71211	174585	270749	60283	83129	70546	44404	141417	102920	198601	93927	105049	135259	55361	107374	79003	74831	94652	217942	150772	193267	38669	67203	47518	50194	128984	73389	112948	620243	107794	67161	39086	124038	128428
miR-6132	196	107	2903	185	328	668	1068	139	182	223	170	145	153	81	259	672	285	131	161	98	171	186	188	85	123	101	221	150	136	606	242	164	137	196	139	152	62	93	97	87	165	105	624	280	173	607	245	134
miR-6133	231	249	2359	44	295	418	902	234	338	168	248	279	75	157	284	694	444	194	186	124	208	187	205	163	305	191	284	161	331	449	272	235	138	220	114	95	51	428	116	213	213	216	1252	293	119	520	299	293
miR-6134	26	9	1876	9	118	241	627	59	23	110	30	22	36	7	95	307	74	9	42	19	20	51	51	10	8	17	22	28	9	263	66	18	4	12	2	35	0	10	4	4	27	12	48	95	16	371	4	15
miR-614	50	20	2871	88	307	915	960	155	111	333	141	54	52	30	258	1041	82	55	73	115	41	138	46	47	21	39	65	42	23	876	93	37	15	5	1	98	0	71	13	17	95	60	201	134	128	721	52	28
miR-615-3p	124	97	1742	86	249	618	706	162	240	216	94	71	73	74	204	823	223	56	224	83	91	185	126	45	77	81	166	139	91	703	218	110	15	88	5	126	1	54	60	56	110	104	407	203	78	711	97	76
miR-616-3p	401	828	2357	202	538	463	982	271	1253	618	516	314	261	675	666	1864	1452	389	553	379	551	390	528	349	872	686	1307	252	851	667	141	203	32	424	56	211	15	279	227	228	389	613	2975	521	288	577	577	466
miR-6165	741	924	2988	575	825	1161	1177	523	1106	1406	857	701	739	712	830	2385	2074	779	752	708	693	620	922	453	896	752	1199	511	863	1256	603	597	1745	748	1960	522	601	698	498	619	869	735	3226	1023	497	756	918	875
miR-616-5p	194	292	2032	45	307	309	812	155	474	175	209	201	121	249	288	1005	894	165	299	150	208	207	188	79	222	318	455	140	245	587	196	131	34	130	39	98	19	139	106	132	188	183	980	240	166	827	195	136
miR-617	64	45	2128	39	175	277	873	95	56	98	38	59	45	44	192	500	81	42	20	27	25	36	25	26	19	39	40	21	32	445	37	6	1	2	0	39	0	16	14	0	22	34	24	91	34	472	7	25
miR-618	79	81	2662	17	264	368	989	88	197	128	88	74	37	77	234	707	107	60	121	43	85	124	76	35	91	44	127	48	80	414	57	25	110	47	124	49	40	28	7	36	62	72	104	165	31	527	37	56
miR-619-3p	203	76	2305	138	237	1744	910	584	295	502	136	130	97	65	251	992	318	75	113	118	110	180	63	90	94	102	136	155	80	902	359	620	12	103	4	80	0	66	48	61	129	116	468	429	164	586	135	140
miR-620	33	4	2338	0	149	186	1074	76	21	80	65	24	22	0	164	431	49	42	74	18	28	151	24	10	2	14	24	77	0	269	46	13	1	0	0	57	0	21	0	1	36	15	0	121	30	508	16	2
miR-621	52	39	2413	128	217	418	745	97	132	227	61	75	84	45	191	901	139	42	163	37	67	164	93	49	26	32	78	96	71	609	139	76	9	42	7	70	0	51	52	10	67	29	455	296	75	583	51	98
miR-622	101	76	2726	64	254	380	764	62	171	229	187	122	90	87	177	687	232	59	123	69	95	208	85	50	57	87	251	71	101	550	54	31	12	101	6	88	1	62	36	14	94	164	513	195	75	667	105	49
miR-623	117	84	2489	197	213	880	955	122	241	357	142	78	105	57	281	846	100	77	165	92	100	271	109	75	61	114	159	113	84	885	153	138	13	103	0	74	0	68	114	88	104	45	405	192	124	574	52	50
miR-624-3p	59	12	2873	28	250	446	1105	98	119	84	28	67	44	16	191	582	80	4	103	61	31	82	78	35	9	11	14	96	9	563	90	10	1	12	1	59	1	65	14	18	93	37	260	161	73	601	33	23
miR-624-5p	57	28	2320	43	241	243	791	82	112	124	64	82	17	14	136	729	138	47	69	26	33	169	55	43	38	39	33	53	18	450	57	10	87	49	118	65	33	16	22	29	34	22	69	153	42	698	34	9
miR-625-5p	255	336	1375	557	415	411	671	701	354	493	289	414	454	212	223	1116	1129	326	511	817	191	602	482	163	253	364	1281	420	386	668	474	551	1815	541	2465	370	969	128	416	417	277	474	2011	725	570	553	348	357
miR-626	36	15	2588	21	181	268	770	94	51	67	64	24	15	19	174	478	10	21	20	23	31	49	34	18	15	15	0	63	7	333	48	34	4	27	0	58	0	28	14	6	38	11	49	196	43	570	13	8
miR-627-3p	41	19	2338	47	163	204	944	54	92	41	34	27	11	5	131	355	9	25	42	11	9	101	29	18	3	3	12	51	7	306	75	36	2	0	0	31	0	12	7	1	25	13	141	136	26	328	3	8
miR-628-5p	38	36	1680	3	126	231	633	108	57	28	61	35	48	42	173	297	43	47	51	46	8	73	25	16	21	11	38	55	18	235	38	42	1372	18	1838	30	638	32	16	5	59	26	101	142	52	337	12	13
miR-629-5p	83	94	1974	108	190	316	653	168	125	129	436	178	61	229	164	458	612	153	131	195	169	363	364	121	114	158	293	82	129	285	35	91	93	185	108	135	43	84	67	194	106	146	1295	336	190	347	100	161
miR-630	58	14	2862	18	182	364	1100	96	158	123	74	61	23	40	174	623	166	10	25	22	18	98	38	43	36	41	114	19	35	425	56	22	11	4	18	100	10	16	1	0	90	0	0	116	37	597	34	8
miR-631	161	218	1493	96	276	1095	548	147	518	398	247	171	174	219	309	941	429	126	358	115	129	298	150	96	140	239	331	186	218	795	255	128	47	156	24	89	8	86	105	58	146	184	746	374	150	884	234	124
miR-632	80	68	3044	44	221	371	765	93	128	165	89	72	16	64	217	547	133	36	127	40	71	145	89	58	56	62	80	78	54	551	85	72	32	68	53	50	26	52	27	21	50	54	110	137	91	493	141	19
miR-633	50	9	1640	11	240	242	819	65	90	45	81	67	17	13	152	753	45	6	36	2	22	94	53	11	11	39	0	85	0	325	57	11	0	4	0	77	0	45	1	2	70	14	79	71	9	759	11	0
miR-634	110	127	1779	99	316	377	641	94	255	140	161	63	96	192	197	698	325	97	218	89	96	147	161	38	70	166	255	89	94	333	84	62	10	92	14	36	2	36	76	17	91	58	569	171	97	597	88	29
miR-635	89	45	2706	6	270	438	1058	70	126	51	136	73	57	80	201	683	185	42	114	53	131	78	102	23	49	88	179	129	31	636	57	37	10	51	5	144	3	49	28	14	51	87	351	264	78	574	71	55
miR-637	95	71	1584	26	140	605	704	59	105	82	103	72	59	47	156	480	122	34	88	105	67	159	104	66	25	23	72	75	37	705	49	6	1	25	1	30	2	30	29	14	37	50	150	193	87	324	66	27
miR-640	1282	1264	2496	2177	1169	1794	1863	1731	1975	2929	785	1036	1487	510	1170	4223	4278	671	2268	809	1065	1898	1437	599	807	1188	1956	1064	919	2066	2408	1619	61	1398	87	1163	31	1080	1523	654	1166	1068	7480	2060	1141	1556	1691	1232
miR-641	87	17	2416	35	268	336	963	104	37	60	88	44	44	19	227	865	89	12	36	33	13	71	19	10	16	45	15	97	4	394	115	27	70	47	74	53	31	18	8	1	29	48	29	69	22	933	31	15
miR-642a-5p	69	8	2131	15	204	337	634	71	120	27	66	38	50	23	124	627	103	62	44	22	55	93	33	30	7	59	44	36	15	512	133	12	658	41	854	31	332	17	17	14	64	52	145	212	29	642	33	20
miR-642b-5p	66	3	1890	31	186	260	677	85	33	1	72	27	40	12	120	542	36	6	10	15	11	47	20	17	34	34	7	70	13	518	49	24	7	29	7	37	4	14	0	7	9	22	43	92	32	611	45	0
miR-643	41	13	2013	21	191	341	785	120	58	186	56	45	53	13	184	337	112	34	43	34	20	122	34	10	28	73	29	75	27	415	47	13	10	0	21	47	7	14	0	8	69	33	51	89	24	549	16	13
miR-644a	37	22	2930	16	152	280	929	78	145	115	16	58	51	35	172	294	100	16	32	27	28	99	24	22	34	43	12	79	1	369	51	50	8	20	2	63	0	54	14	11	36	38	68	131	61	378	4	22
miR-645	56	10	2975	15	234	355	946	63	100	52	74	73	49	8	159	427	35	28	51	47	34	75	61	26	16	53	33	59	10	469	47	38	4	25	0	73	0	10	8	3	52	47	235	54	51	578	65	3
miR-646	98	106	3142	85	407	1008	890	163	352	402	118	62	87	81	268	798	280	97	154	102	89	207	128	124	122	153	212	122	96	882	210	103	19	91	10	37	2	47	122	38	100	130	454	206	98	755	116	57
miR-647	148	133	1899	189	232	434	647	170	236	369	133	109	105	86	267	698	664	77	219	83	133	261	166	62	98	150	192	83	101	570	202	214	6	114	3	120	1	121	108	68	98	126	855	269	157	364	164	91
miR-648	1849	1095	3850	1401	1270	3283	1960	2799	1846	1171	589	582	1191	345	849	2968	1744	478	1538	391	632	1004	823	440	779	753	1045	638	602	1966	3083	4228	25	612	24	828	5	502	975	615	1001	529	4523	1979	701	1660	1127	734
miR-649	1205	2233	1917	287	1105	986	1045	575	3534	1503	1532	890	553	2256	1633	4710	3959	1022	1677	1248	1417	992	1476	967	2523	2362	3475	698	2736	769	354	566	78	1013	99	174	24	928	425	535	884	1684	6202	1747	731	994	1244	1110
miR-6499-3p	19	37	1821	0	161	195	637	70	48	52	68	50	26	24	183	241	45	22	37	46	37	82	33	21	32	29	71	26	52	328	43	20	4	6	0	36	0	23	12	3	71	20	138	122	57	459	19	21
miR-6499-5p	146	124	1476	108	189	529	603	195	125	274	99	67	97	30	145	796	117	34	105	50	72	157	55	75	70	100	48	136	68	473	152	203	9	88	6	158	0	63	75	48	118	51	445	233	101	594	78	51
miR-650	161	77	2526	64	296	659	803	98	184	233	148	136	97	85	249	843	277	55	110	63	83	146	93	44	72	139	76	79	44	916	160	66	55	49	53	101	28	45	31	29	92	112	266	225	108	839	58	59
miR-6500-3p	519	1160	2453	314	836	716	700	170	1824	1172	1320	547	464	1326	743	843	2926	611	1056	841	1056	858	915	137	408	932	2114	377	1078	507	144	42	27	719	62	203	14	329	184	30	419	964	3858	1153	563	940	653	77
miR-6500-5p	87	88	1763	64	224	611	515	60	269	294	110	75	79	133	202	652	245	78	51	99	119	102	106	45	71	93	175	96	97	638	93	50	9	73	0	75	2	70	36	14	64	117	415	161	71	779	120	39
miR-6501-3p	105	74	2763	10	374	914	1026	164	293	245	201	121	89	142	316	1177	206	86	169	136	119	177	107	76	69	96	211	161	129	1086	126	56	99	84	151	106	44	67	23	49	87	136	589	314	110	1278	109	53
miR-6501-5p	319	294	2372	289	451	954	1073	551	441	743	300	186	325	90	424	1086	756	246	543	186	250	576	271	157	164	280	392	243	178	942	577	393	23	138	52	234	22	181	225	137	264	210	1512	572	256	706	282	207
miR-6502-3p	16	5	1642	0	188	177	705	22	53	28	20	17	55	1	141	454	32	13	35	21	18	64	11	18	4	24	0	10	4	247	40	4	2	0	0	36	1	44	0	0	19	12	0	70	43	471	4	5
miR-6502-5p	30	18	2259	12	157	236	832	61	70	87	45	50	4	20	149	456	110	10	69	38	44	74	25	12	15	24	13	36	29	464	40	24	2	9	0	56	0	13	5	5	30	60	16	116	24	581	0	6
miR-6503-3p	113	49	2350	24	264	396	850	79	182	137	103	63	59	56	177	730	214	38	51	47	48	149	69	40	85	63	109	85	89	627	137	68	82	17	77	50	32	25	14	19	71	51	145	220	69	703	22	32
miR-6503-5p	61	67	1577	48	222	304	487	85	145	20	51	42	27	20	239	539	127	16	56	36	45	73	31	44	40	54	53	50	23	331	80	31	5	21	0	56	1	27	28	25	54	44	153	102	76	752	10	36
miR-6504-5p	71	47	2437	42	188	524	754	78	59	183	48	49	47	22	108	363	86	17	96	18	26	63	44	23	14	36	50	76	7	566	58	37	8	11	1	54	1	5	22	32	39	24	193	128	84	416	3	30
miR-6505-3p	46	6	2590	33	209	301	912	76	82	108	50	57	15	29	179	618	52	16	49	72	42	108	54	35	4	75	28	24	19	486	56	39	33	46	23	44	13	15	29	9	44	30	59	119	30	866	21	11
miR-6505-5p	34	9	1544	0	136	183	507	48	75	63	43	18	32	28	89	221	88	20	29	13	24	66	9	31	18	14	6	33	10	239	48	7	16	58	33	19	5	3	9	0	35	37	88	80	33	304	0	24
miR-6506-3p	74	114	2165	58	263	307	772	126	225	130	83	49	62	82	209	536	263	36	87	63	78	58	105	50	90	88	117	103	81	459	115	45	51	39	70	39	30	47	55	17	81	99	185	213	35	752	38	34
miR-6506-5p	53	112	2216	0	191	235	740	62	148	77	133	49	41	80	180	397	101	36	81	41	67	213	104	32	78	43	142	55	98	339	81	19	25	4	31	55	12	54	11	17	50	70	218	197	71	370	58	13
miR-6507-5p	36	10	3433	57	188	362	1335	107	105	200	54	101	49	15	197	455	96	42	35	37	17	149	70	24	38	68	54	59	18	551	83	12	24	0	39	50	7	14	7	4	66	36	150	159	85	699	10	15
miR-6508-5p	53	13	2386	46	276	272	919	82	87	110	59	58	10	11	229	785	40	28	40	12	22	110	46	16	11	28	24	66	5	520	77	17	7	13	4	79	7	22	12	4	39	22	64	133	9	664	41	22
miR-6509-5p	96	29	3229	18	203	369	1033	110	73	132	55	69	24	45	177	465	120	26	33	27	52	62	52	41	41	98	74	63	21	353	101	52	12	21	5	61	1	48	25	14	66	63	31	102	76	560	46	14
miR-6510-3p	216	143	2516	236	386	921	769	228	315	463	148	118	128	71	346	1223	671	80	221	104	119	309	146	145	102	251	354	107	103	1144	417	283	26	123	16	161	5	134	295	75	217	136	806	390	148	763	74	139
miR-6511a-3p	271	356	1604	178	334	869	632	231	465	509	311	235	303	257	465	1205	991	168	428	225	218	335	347	174	290	398	499	196	383	901	323	186	529	220	743	163	246	187	245	128	233	267	1890	520	265	815	362	187
miR-6511a-5p	362	625	2114	416	529	1513	1071	329	1036	1110	469	344	243	487	554	1715	1370	219	625	382	346	595	433	254	530	500	1072	322	585	1221	518	389	270	427	322	291	115	273	281	254	365	499	2198	570	380	821	613	417
miR-6511b-3p	713	847	1143	571	583	1341	799	587	1555	1835	749	478	418	668	696	1985	2803	362	1195	601	735	677	705	895	483	790	1071	545	889	846	560	429	674	686	770	358	287	507	414	342	497	598	2723	958	504	791	717	482
miR-6513-3p	56	19	2766	27	205	311	822	83	110	88	76	36	9	25	170	487	113	29	59	15	7	84	50	20	8	70	61	32	30	581	93	26	16	24	19	46	4	8	28	14	35	52	140	154	19	743	0	16
miR-6513-5p	37	7	1656	13	159	238	567	55	23	79	36	58	42	41	130	340	58	17	26	24	37	74	13	23	17	14	33	26	28	300	5	25	12	25	11	18	3	16	0	5	52	37	71	102	44	278	17	5
miR-651-3p	42	5	2309	4	271	237	1103	125	86	88	71	51	33	6	244	796	102	21	58	14	43	76	33	8	2	37	20	133	0	278	142	17	3	11	0	39	0	33	11	6	11	25	38	159	10	1013	8	2
miR-6514-3p	146	250	2257	62	290	569	822	113	375	320	201	87	75	196	219	693	402	83	187	121	158	221	203	45	96	164	309	139	196	693	146	91	36	110	34	86	14	145	98	68	102	172	745	229	120	719	160	48
miR-6514-5p	75	103	2442	68	164	287	958	101	118	109	108	42	36	81	181	564	183	13	144	54	108	58	93	19	20	61	119	61	45	298	48	17	10	45	17	41	9	43	6	7	58	47	85	275	48	370	28	17
miR-6515-3p	75	60	1291	68	149	267	450	74	102	144	83	73	63	24	120	474	165	34	69	28	45	63	59	50	19	59	52	72	50	189	97	64	19	37	37	68	17	66	57	47	79	68	176	225	34	415	66	64
miR-6515-5p	52	82	2381	42	199	523	814	81	94	99	54	62	60	39	155	417	95	24	50	48	50	79	61	48	18	51	91	27	38	470	77	35	22	30	24	48	17	20	8	8	46	63	249	144	48	382	36	12
miR-651-5p	12	12	2082	0	114	109	848	50	97	75	59	50	6	1	133	226	13	22	39	26	11	41	10	14	0	37	0	22	5	283	22	23	12	7	5	27	10	29	6	6	39	23	0	162	28	283	2	8
miR-6516-3p	83	0	2555	6	196	319	843	86	83	105	31	44	43	16	133	439	17	33	53	14	30	78	26	26	21	52	34	74	4	373	68	23	61	12	63	42	22	8	9	0	43	52	0	170	22	644	7	21
miR-6516-5p	71	98	2334	20	169	333	711	94	117	166	128	60	51	130	138	564	157	96	113	79	94	140	132	22	96	72	147	89	77	482	57	40	228	81	265	47	97	17	53	56	34	90	98	176	79	426	94	12
miR-652-3p	783	883	2664	1594	1252	1827	1876	2046	990	746	2444	1393	2298	1048	1266	4252	4749	2124	1060	3129	778	4090	2880	1104	694	1373	3572	1365	1341	1620	1465	1320	6850	2661	9772	1203	3441	606	1673	3096	676	1868	12654	3269	1581	1911	2579	1237
miR-652-5p	84	68	1795	84	355	678	789	114	95	185	88	61	131	43	205	993	155	67	133	44	39	154	78	69	29	106	101	96	40	713	105	80	15	59	29	85	11	58	11	45	26	54	189	143	181	909	58	73
miR-653-3p	40	20	1607	0	71	166	577	43	9	38	45	49	22	6	106	234	0	12	17	11	22	40	12	26	0	49	15	56	6	190	17	10	3	3	0	48	0	17	0	4	14	17	0	112	11	266	0	2
miR-654-3p	69	62	2097	150	290	313	717	161	166	182	99	57	117	45	192	470	426	96	65	38	40	186	45	19	37	82	88	111	80	535	93	32	817	178	1021	91	391	10	37	238	23	120	88	290	96	587	42	51
miR-654-5p	611	815	1838	253	632	807	997	592	906	487	1149	593	463	1006	832	3162	1927	531	532	531	729	1180	806	1047	593	1160	1346	453	1110	1061	394	830	188	710	177	611	63	961	483	1212	1050	1142	4811	927	571	976	799	875
miR-655-3p	42	19	1892	21	148	182	914	69	47	55	16	64	26	10	161	507	83	27	7	20	24	105	31	30	1	16	1	54	9	328	45	8	253	10	245	45	63	13	4	1	30	24	92	85	40	339	9	24
miR-655-5p	86	86	2124	53	158	161	758	95	157	131	34	72	61	41	193	678	333	32	27	69	52	135	64	39	66	109	76	99	101	363	83	90	9	52	16	71	6	51	70	19	75	85	219	164	82	570	45	62
miR-656-3p	60	18	1930	0	218	209	1008	66	52	94	48	64	66	1	210	455	0	15	1	9	16	51	8	13	2	17	1	80	0	265	45	31	190	10	166	19	51	30	5	0	24	23	0	130	32	702	7	13
miR-656-5p	53	96	2421	87	281	443	933	122	249	173	124	60	112	127	342	636	292	62	176	105	153	200	89	32	115	155	164	55	64	462	105	76	63	18	60	65	21	79	33	11	75	83	250	370	51	534	26	27
miR-657	53	41	1605	16	182	351	623	135	112	209	99	25	97	24	201	573	65	55	119	69	28	141	82	40	37	37	63	49	42	566	76	13	6	51	17	24	1	31	0	14	30	42	224	137	76	452	26	41
miR-658	1715	2199	1558	3002	1273	1569	1878	1625	3115	8731	631	1262	1079	591	1393	3726	4149	665	3912	794	1093	1613	1559	2149	1047	2020	2598	1055	1475	2200	2303	2349	34	1897	35	1291	11	2134	1603	787	1834	1392	7385	3174	1520	1156	2499	2037
miR-660-3p	58	54	2932	50	246	327	993	131	73	89	67	91	81	59	245	623	128	100	93	134	79	282	171	42	43	115	101	39	39	569	105	51	123	104	206	96	58	12	47	85	72	86	412	183	75	551	142	41
miR-660-5p	139	202	2317	260	296	372	873	346	211	219	288	183	236	156	202	804	554	210	233	264	135	542	247	91	98	149	386	193	128	530	151	173	1290	212	1681	235	598	137	177	254	99	244	1243	306	174	583	279	96
miR-661	112	128	1255	93	215	785	537	109	310	290	150	50	82	133	250	696	243	63	134	98	98	209	128	56	111	90	211	153	129	682	44	86	12	126	3	65	1	92	42	67	92	120	442	198	123	405	90	85
miR-662	436	350	3185	412	824	1770	1199	727	723	870	249	258	451	178	489	1740	939	205	551	179	315	437	373	183	260	462	437	339	228	1205	857	958	48	366	31	300	8	233	405	263	451	262	1695	794	350	1135	390	282
miR-663b	1018	733	662	480	632	1203	761	808	965	839	580	664	584	815	908	2246	1567	362	987	543	944	533	821	224	640	757	1333	577	557	784	984	1165	454	702	580	249	207	311	528	607	1762	553	1935	981	468	658	495	571
miR-664a-3p	108	171	1657	174	242	326	709	225	197	79	143	143	127	127	171	967	410	116	76	199	53	409	90	61	152	143	365	146	146	456	160	190	2391	201	3123	124	1123	65	153	198	72	164	610	339	209	619	138	145
miR-664a-5p	113	175	2011	66	236	304	795	125	204	156	142	143	41	230	266	580	271	110	78	149	98	128	146	80	160	188	193	112	113	316	107	53	593	105	783	64	272	54	38	61	118	71	288	240	94	379	105	63
miR-664b-3p	213	161	1848	35	295	571	741	105	381	245	196	107	50	189	336	894	372	149	153	216	120	303	256	127	135	155	183	128	182	543	147	42	1773	132	2021	58	804	49	60	86	67	143	654	190	109	726	115	57
miR-664b-5p	353	123	1323	37	166	289	626	54	130	203	72	213	92	94	170	345	298	241	86	319	62	86	128	50	67	96	150	76	102	227	39	27	564	168	857	55	295	46	57	48	139	68	412	144	46	252	98	45
miR-668-3p	88	84	2130	32	262	578	666	98	132	175	146	101	79	84	227	819	205	70	156	126	138	185	75	37	41	90	170	86	30	696	95	34	291	72	366	15	160	29	29	61	37	111	544	212	70	866	83	68
miR-668-5p	72	50	2381	13	235	606	668	66	157	149	64	48	63	66	121	701	136	37	100	51	97	141	67	43	36	32	100	101	36	567	77	45	34	28	19	68	10	34	46	11	72	71	226	115	46	539	55	28
miR-670-3p	510	496	2177	759	505	1074	1211	602	918	1113	359	345	619	246	525	1649	1593	303	909	285	327	768	642	326	312	501	701	455	287	1096	952	865	37	513	31	435	9	426	579	362	466	432	3225	899	504	908	574	534
miR-670-5p	65	109	2695	28	209	350	755	103	203	217	132	88	56	99	195	448	240	31	112	78	58	137	95	34	44	99	205	60	112	451	74	50	7	69	8	75	5	60	38	9	69	158	430	71	66	292	131	57
miR-671-3p	167	172	2145	133	333	604	836	222	304	319	208	150	146	114	288	1138	446	117	227	114	164	210	139	71	173	197	350	141	190	789	221	189	231	145	286	136	114	97	123	85	152	223	1065	335	145	902	179	130
miR-6715b-3p	587	560	2340	1097	766	1481	1225	892	893	1058	362	313	481	214	551	2052	1607	274	997	247	308	715	385	305	327	438	870	374	346	1699	1140	910	23	461	13	329	4	366	521	347	440	371	2641	1019	389	1021	638	560
miR-671-5p	9048	6136	2088	4118	5166	15141	6571	13266	10427	6704	2063	1665	5622	1123	3001	13194	7303	2584	7299	1396	3543	3441	3033	2249	4224	4043	4473	2717	3529	6064	17617	21063	198	2474	245	3611	69	2127	5639	2965	5163	2761	15696	9823	2542	5695	4901	3020
miR-6716-3p	851	849	2291	1476	770	1161	1238	1108	1440	2074	638	669	730	318	782	2838	3088	448	1533	515	667	1465	1135	587	415	799	1310	578	622	1402	1588	1239	271	957	232	632	57	596	874	592	868	671	4254	1397	764	1150	1082	1045
miR-6716-5p	130	88	1917	49	189	440	770	106	218	275	117	208	33	124	235	406	418	164	175	137	95	120	163	97	114	134	163	84	88	447	84	100	207	125	226	110	79	201	93	144	209	101	262	203	96	332	90	179
miR-6717-5p	79	85	2015	22	187	198	634	76	128	252	86	97	66	55	150	561	106	64	128	85	141	82	95	50	28	79	174	60	59	341	68	12	24	121	43	58	10	83	37	3	91	85	194	222	55	414	7	19
miR-6718-5p	64	47	2574	68	251	344	1115	160	231	187	85	58	50	10	211	558	228	43	136	60	43	180	105	36	56	68	85	120	60	345	122	96	12	47	4	133	0	79	45	37	76	65	539	283	94	550	63	62
miR-6719-3p	42	35	2041	23	211	354	719	103	71	68	98	49	18	46	102	241	95	19	130	45	8	108	47	18	30	53	96	57	25	433	52	45	2	25	0	53	3	38	31	20	54	37	156	106	46	542	7	23
miR-6720-3p	98	54	2087	45	286	482	682	137	63	181	35	57	99	43	221	900	127	39	84	27	51	115	54	30	40	121	54	67	55	612	125	75	35	51	11	47	8	34	29	23	87	75	264	125	78	606	81	74
miR-6720-5p	134	83	1868	186	379	1188	840	218	231	455	67	115	145	59	343	1188	240	76	165	68	65	299	146	100	62	134	234	81	72	1296	313	163	21	54	15	95	2	77	97	81	99	61	436	247	131	1038	167	58
miR-6721-5p	62	49	1208	54	152	338	520	65	195	213	120	81	41	71	88	318	162	62	92	89	63	193	107	38	50	62	142	64	73	333	74	81	10	53	22	37	3	15	26	22	60	70	480	218	88	278	75	43
miR-6722-3p	677	966	1529	784	678	1513	950	613	1859	3620	709	587	407	763	738	2784	1851	377	1547	578	563	785	755	1243	904	919	1499	429	924	1127	591	747	247	600	281	263	100	626	548	390	674	905	3203	1251	595	726	1095	720
miR-6722-5p	146	175	2062	120	364	674	699	240	216	354	140	111	145	111	269	1096	380	57	300	78	125	191	201	105	84	195	278	161	155	950	376	196	58	126	49	128	11	95	136	85	115	122	847	266	125	860	210	65
miR-6723-5p	275	779	2532	386	495	809	926	254	815	735	846	750	657	418	522	1186	1449	697	933	585	698	227	402	176	276	1324	569	390	535	756	245	316	142	376	205	316	95	491	129	121	412	650	6551	2005	737	1177	368	299
miR-6726-3p	174	213	2692	241	317	895	908	222	261	485	122	188	191	134	396	1088	472	85	244	173	168	364	267	148	131	207	295	192	136	998	245	163	112	136	144	127	64	96	136	101	190	138	1102	355	154	985	233	224
miR-6726-5p	630	545	2156	562	544	945	1035	488	995	913	478	375	382	544	654	1457	1519	314	799	448	530	611	543	435	535	472	1021	326	673	987	483	384	207	489	261	267	85	261	353	318	527	410	2623	881	457	719	544	461
miR-6727-5p	99486	284613	4430	95716	94792	70347	96112	97778	273272	42853	87617	88076	58085	74273	109392	228897	230020	68380	148007	73842	110435	99218	68527	199394	117668	174262	178303	64827	187965	72547	74832	120320	6190	152980	7273	59785	2443	232373	56381	105400	80513	160997	506487	126817	54832	54864	107749	133343
miR-6728-3p	232	302	2601	271	403	922	1012	242	523	796	335	224	218	317	422	1171	951	166	447	348	287	485	244	221	226	264	533	220	217	971	333	158	26	247	18	102	14	141	155	63	210	383	1713	526	265	1040	187	109
miR-6728-5p	21	26	1752	23	156	457	666	75	69	135	34	49	35	22	136	386	30	39	45	47	34	55	53	27	18	40	27	44	23	375	66	16	32	53	28	53	8	31	8	14	46	61	71	74	29	424	15	3
miR-6729-3p	1269	1601	1710	2051	1392	1998	1335	1426	1906	2726	1000	880	1214	714	1209	3170	4367	717	2150	843	1083	1903	1190	598	801	1296	2021	1124	1152	2196	2061	1593	78	1037	68	1033	29	790	1308	918	943	1089	6036	2136	1065	1484	1528	1023
miR-6730-5p	106	58	2561	19	266	462	1050	128	154	208	117	125	32	68	216	951	150	30	135	57	63	159	161	51	102	86	83	57	49	419	103	69	35	40	32	80	19	43	49	8	123	103	284	349	95	652	49	50
miR-6731-3p	420	336	1843	586	439	903	950	457	694	958	258	224	287	166	397	1347	1032	174	612	207	263	512	431	223	193	329	423	252	375	739	689	448	25	257	22	238	4	220	376	211	294	246	1609	817	265	802	393	287
miR-6731-5p	67	65	2010	84	161	400	684	111	198	144	59	97	62	76	188	431	220	70	94	71	57	106	132	45	72	94	81	79	73	422	34	84	16	68	13	69	7	71	62	25	97	97	236	213	57	282	63	73
miR-6733-3p	57	44	2483	50	191	214	867	122	94	115	84	44	50	36	224	537	201	34	100	59	52	112	57	33	51	53	102	71	51	305	108	63	8	69	13	41	5	31	21	50	59	55	98	99	94	474	160	46
miR-6733-5p	114	23	2229	10	256	280	781	77	103	200	75	31	61	54	246	496	160	39	39	52	44	82	134	31	55	106	62	65	28	304	56	24	8	35	7	48	1	38	7	19	19	40	131	103	40	743	29	6
miR-6734-3p	171	216	1917	129	416	571	882	163	506	428	237	179	97	338	413	1120	813	186	315	161	168	236	275	119	176	205	464	108	316	610	155	93	61	181	78	51	21	104	153	76	162	230	1026	450	141	713	138	149
miR-6734-5p	140	238	2152	71	274	519	859	122	448	273	298	172	136	154	336	725	396	93	146	206	211	197	266	404	193	280	354	136	235	480	90	108	104	179	99	102	32	174	91	97	141	163	1017	381	138	438	163	169
miR-6735-3p	255	189	2150	194	377	931	885	309	387	499	223	159	172	134	364	994	650	148	387	160	227	319	291	103	172	164	314	165	182	1034	397	269	38	180	22	111	8	128	146	81	219	226	1096	366	205	811	278	112
miR-6735-5p	165	249	1531	37	286	603	709	87	494	313	247	152	68	301	322	1306	468	120	274	169	213	201	185	104	185	212	451	188	170	578	168	74	89	125	77	69	30	133	104	38	175	218	1058	381	161	783	159	132
miR-6736-3p	237	189	1817	435	361	781	823	283	314	667	205	248	241	147	285	1174	764	121	388	151	181	497	225	145	136	166	361	172	145	696	328	270	22	246	18	211	9	142	237	197	229	179	1470	565	222	911	315	209
miR-6736-5p	86	102	1651	117	170	431	580	109	204	308	98	75	46	117	148	454	149	71	205	75	105	115	82	42	66	72	173	76	63	386	107	92	19	80	18	58	6	37	68	48	96	95	291	286	100	270	94	52
miR-6737-3p	84	128	1854	88	250	740	794	131	133	171	126	55	52	51	261	905	205	35	83	87	64	206	80	50	53	83	89	67	21	619	121	90	25	106	19	34	6	51	39	48	51	82	171	186	70	679	100	44
miR-6737-5p	57	74	1420	28	161	463	557	87	138	110	111	43	87	28	130	487	159	59	24	44	54	101	80	34	64	77	77	38	67	462	44	21	9	34	11	17	2	12	14	28	46	56	248	145	45	343	35	38
miR-6738-3p	81	85	1785	52	224	461	778	80	142	202	98	64	68	92	185	702	301	56	125	86	80	114	96	57	68	89	189	112	87	493	106	32	11	37	5	43	1	37	14	23	97	64	263	155	47	735	57	63
miR-6738-5p	1214	412	1663	323	615	713	1168	513	492	678	306	423	339	650	604	1072	1062	439	777	266	576	362	367	346	265	547	481	474	382	765	420	864	262	347	326	209	115	332	743	750	1746	453	1586	688	552	728	320	361
miR-6739-3p	53	47	2262	17	174	280	829	101	102	82	77	46	13	43	150	507	71	37	59	39	28	103	62	51	21	85	48	32	53	293	83	53	4	54	6	27	2	7	7	23	61	48	109	112	63	433	34	18
miR-6739-5p	56	62	1831	63	203	259	655	105	110	145	67	105	108	22	153	634	77	22	50	24	37	121	45	42	42	97	115	100	39	225	140	134	22	86	29	123	11	55	48	49	89	62	268	209	66	687	104	66
miR-6740-3p	59	27	1701	23	229	290	635	54	75	185	71	102	71	29	102	571	153	42	85	77	41	114	65	24	28	60	39	56	46	349	112	23	12	52	15	29	1	39	23	25	46	69	55	88	23	699	40	44
miR-6740-5p	174	223	2791	155	268	396	999	164	344	262	148	169	164	127	301	796	376	136	207	55	107	329	198	113	183	181	263	149	96	495	143	121	51	122	52	93	28	86	97	59	194	92	671	263	184	473	172	128
miR-6741-3p	296	169	1690	113	318	771	691	384	412	370	164	156	193	66	192	962	521	114	474	126	176	288	123	140	142	217	176	156	125	723	595	510	36	141	40	103	5	146	228	146	203	134	955	543	175	847	323	149
miR-6741-5p	40000	2206	2314	3379	1664	12146	11287	2555	2085	1849	1623	12324	2864	2817	11486	12039	7044	20224	3814	12523	1439	2384	15111	2630	31899	1991	3992	2000	1593	3337	3870	2820	969	34851	1082	3161	388	699	3012	2323	2503	2259	10068	1659	2045	1393	14081	25138
miR-6742-3p	63	9	2212	21	213	402	801	75	98	198	55	52	58	15	159	582	49	17	52	23	27	56	43	35	9	40	20	68	20	417	89	38	10	3	4	48	3	22	24	20	18	38	81	110	30	626	51	14
miR-6742-5p	1565	1728	1925	2808	1661	3110	1814	1865	2446	3639	1244	1217	1806	614	1220	4136	4410	1091	3068	953	1234	2578	1797	871	1145	1657	2560	1271	1152	2892	3225	2108	66	1747	71	1547	32	1249	1774	877	1329	1328	9555	2523	1325	1477	1843	1386
miR-6744-3p	77	70	1468	69	118	400	494	105	96	184	71	57	65	64	159	407	286	38	78	49	60	97	55	46	46	58	100	50	48	349	96	88	5	45	0	29	0	38	46	38	77	41	307	177	48	373	115	37
miR-6744-5p	86	58	3181	161	285	500	1007	157	206	267	70	98	139	82	222	683	474	44	139	43	69	122	89	69	87	105	174	107	39	811	166	138	99	97	71	96	43	74	49	50	75	75	400	297	148	531	124	94
miR-6745	73	107	1803	204	210	309	741	122	188	283	108	86	78	47	180	631	274	58	126	66	56	175	109	83	80	67	226	179	99	378	168	89	20	87	12	121	9	78	91	60	95	57	814	336	97	400	99	54
miR-6746-5p	866	2355	1737	544	1960	3924	1255	632	1310	2064	1084	1349	1294	1031	1255	3074	2639	716	1286	801	1265	1053	978	1474	1000	1123	1449	726	1017	2043	1335	420	665	966	797	388	275	770	497	818	1258	982	3604	1309	762	1720	894	962
miR-6747-3p	193	370	2632	189	347	992	835	165	632	451	256	218	123	327	489	1076	648	152	348	251	327	315	290	140	294	313	710	197	296	950	295	153	66	267	90	130	17	194	123	77	227	280	1643	542	206	906	216	165
miR-6747-5p	108	82	1376	25	177	416	644	89	279	154	161	116	81	106	152	617	314	100	121	88	87	106	118	58	136	126	114	68	116	346	91	70	117	90	122	58	49	88	58	36	81	55	199	218	86	374	92	81
miR-6748-3p	199	124	2102	258	257	759	712	301	313	461	142	104	163	101	205	759	504	110	208	139	107	359	235	71	127	192	265	169	131	881	293	135	30	186	20	123	10	127	138	89	189	220	906	321	165	706	279	146
miR-6748-5p	108	80	1835	97	226	321	587	73	240	166	84	56	70	99	139	335	230	38	154	48	95	92	130	22	55	101	163	52	83	437	76	40	42	67	30	16	17	31	29	26	67	55	324	228	58	242	54	38
miR-6750-3p	123	128	2288	170	331	1024	824	166	239	440	173	110	81	97	285	1758	550	79	281	111	116	277	237	143	145	197	278	118	80	827	322	111	54	160	52	79	17	65	142	66	104	154	591	387	135	1070	175	78
miR-6750-5p	1791	775	2365	453	974	5072	1751	3806	1523	1455	274	302	797	151	515	3038	1192	305	942	164	338	528	378	439	631	592	643	463	520	1679	2972	6078	51	248	46	303	8	225	430	484	765	348	1116	1143	471	1162	593	530
miR-6751-3p	115	111	2371	78	190	493	826	129	178	283	146	73	79	68	296	780	279	33	200	90	89	230	135	74	83	105	82	113	101	592	145	76	20	112	16	48	7	54	42	31	79	111	404	154	74	781	118	82
miR-6751-5p	91	42	1239	70	159	264	469	135	143	85	78	72	44	40	121	352	139	42	128	95	59	67	72	68	92	73	175	69	66	302	84	167	7	67	15	58	4	27	28	19	62	61	167	223	51	203	51	60
miR-6752-5p	2	0	0	1	0	4	9	0	0	1	2	9	1	2	4	4	2	10	1	8	1	0	2	2	11	1	1	0	0	0	1	1	0	3	0	0	0	0	0	1	16	3	7	1	2	1	2	8
miR-6753-3p	117	89	2091	76	216	515	759	76	238	293	61	107	39	104	201	637	341	34	85	83	80	164	125	92	61	104	131	112	109	687	51	60	12	51	4	46	1	36	29	38	52	122	381	134	62	547	66	57
miR-675-3p	94	43	2731	105	269	798	912	129	98	200	75	53	59	35	277	972	170	55	119	34	43	148	33	65	35	79	75	81	33	765	123	66	20	47	21	72	5	69	54	41	63	47	172	149	123	904	55	26
miR-6754-3p	123	84	2145	104	239	711	783	138	219	189	113	53	84	92	168	851	248	56	264	91	88	277	112	61	85	118	114	112	81	764	117	48	35	95	15	66	13	43	88	39	108	108	372	146	102	635	61	51
miR-6754-5p	314	180	2168	67	276	727	1032	123	270	343	182	166	176	193	319	731	571	158	265	154	128	211	237	195	255	201	480	124	217	592	124	141	299	170	270	92	88	185	148	89	297	218	959	325	122	573	235	194
miR-6755-3p	34	37	1681	1	175	140	735	41	107	47	39	44	14	32	138	307	76	15	84	25	15	49	33	22	54	31	41	24	13	257	44	30	0	49	0	63	0	25	26	17	56	37	13	123	71	334	19	15
miR-6755-5p	67	23	2385	0	190	391	770	89	107	96	49	69	40	34	174	484	163	19	35	54	45	79	41	45	29	44	84	57	28	429	68	17	9	12	13	23	5	42	14	12	29	23	87	132	37	476	46	32
miR-675-5p	103	38	1177	77	117	597	498	80	64	192	35	31	42	31	113	400	85	36	48	49	45	114	58	44	30	21	67	59	44	559	117	49	16	38	14	59	4	21	39	33	25	34	177	158	54	387	69	8
miR-6756-5p	14063	12917	1367	19616	9150	6914	8167	11277	16103	37514	16423	10864	9173	5642	9932	17943	22938	7241	32559	8304	14048	8334	10730	2515	7689	14012	18807	9598	10021	8857	10409	7898	2173	14457	2678	8575	1001	12170	12794	8319	18035	10735	50612	19496	11471	5696	13899	11166
miR-6757-3p	78	110	2117	79	228	404	751	119	177	133	79	61	29	82	196	753	184	61	81	48	94	114	36	44	54	71	156	78	103	603	124	61	28	103	20	67	11	38	36	52	41	88	353	194	90	694	54	51
miR-6757-5p	165	107	1760	90	284	542	754	109	268	171	102	162	124	156	232	597	314	98	103	89	145	93	163	57	165	199	139	123	100	389	68	93	142	127	157	48	42	82	16	72	146	91	413	172	101	388	141	113
miR-6758-3p	106	44	2900	119	298	424	858	117	143	179	105	114	44	22	182	819	100	28	110	58	48	160	74	45	42	69	165	85	56	582	185	32	13	54	25	75	5	44	33	36	53	40	173	138	52	741	93	21
miR-6758-5p	105	105	2473	46	212	441	986	80	150	201	100	70	28	93	202	431	95	72	163	124	108	90	125	75	132	84	167	61	99	474	61	31	31	48	30	84	9	17	29	17	74	42	141	202	126	456	57	75
miR-6759-3p	74	167	1317	25	222	455	480	60	313	272	155	61	58	158	194	614	302	91	146	100	146	173	132	65	132	95	221	80	103	392	52	65	3	69	1	72	2	47	33	9	90	89	558	102	47	497	95	30
miR-6759-5p	85	97	1911	44	216	481	630	100	258	333	84	116	60	106	244	499	336	33	85	66	110	184	116	34	107	80	220	82	104	481	120	64	11	87	4	48	4	44	27	19	60	80	352	206	106	351	75	55
miR-6760-3p	430	480	2081	505	540	993	942	401	640	914	343	275	405	199	507	1492	1215	254	554	312	369	455	384	226	299	452	531	342	288	949	843	456	85	435	63	309	15	307	403	253	284	297	2166	573	319	738	529	346
miR-6760-5p	240	189	2482	64	369	547	988	267	423	448	214	161	84	165	324	1531	389	191	192	161	190	193	143	156	268	302	516	158	173	551	190	197	378	172	421	67	159	191	108	203	252	235	819	429	154	871	252	269
miR-6761-3p	176	191	2249	158	255	500	862	195	656	455	274	157	121	312	388	1283	535	87	325	181	253	235	294	57	178	208	455	143	210	646	81	182	14	125	5	86	2	81	100	44	187	213	832	466	129	772	200	120
miR-6761-5p	264	167	2862	214	301	981	1012	354	358	787	201	164	181	114	439	1331	614	150	375	147	225	392	229	137	129	274	327	156	133	852	598	341	29	213	6	230	5	169	291	132	239	174	1433	613	240	1239	312	179
miR-6762-3p	257	262	1868	134	328	779	775	398	532	401	200	129	133	164	333	1098	736	102	280	94	174	262	205	112	222	248	326	145	284	712	380	360	18	206	24	152	7	137	127	100	217	266	710	361	190	672	352	209
miR-676-3p	69	22	2482	29	173	199	774	63	87	231	46	64	26	33	204	486	92	12	62	30	5	50	86	15	4	37	63	60	10	363	76	41	34	35	46	87	19	36	11	6	53	35	192	238	34	528	24	29
miR-6764-3p	51	16	2426	50	188	305	833	93	62	130	76	48	19	41	189	489	21	31	90	23	64	116	71	38	26	70	88	57	29	476	51	47	8	65	1	46	1	25	2	23	50	70	54	228	50	440	15	13
miR-6764-5p	131	132	2065	127	222	445	732	138	290	313	156	112	52	158	296	659	278	89	154	116	109	156	161	62	76	127	284	75	177	595	111	69	12	75	13	56	8	89	15	8	52	101	429	252	161	624	138	71
miR-6765-5p	990	650	1880	695	739	1963	1476	1192	1383	1088	576	424	520	1178	744	2941	2531	530	837	434	681	865	641	511	754	707	928	359	652	1661	1078	1328	93	657	95	445	39	444	617	594	864	780	3539	1037	514	747	927	861
miR-676-5p	65	36	2731	0	244	301	902	82	147	149	63	53	64	13	200	542	71	43	47	37	25	125	41	28	40	39	47	53	19	449	79	36	2	45	4	61	4	34	17	8	37	33	119	155	39	709	51	16
miR-6766-3p	32	44	1027	20	152	444	363	84	66	217	79	74	37	72	153	383	194	51	130	42	110	79	37	45	41	56	131	75	43	253	108	51	19	64	18	55	7	52	47	18	84	63	162	180	44	364	77	63
miR-6766-5p	49	51	1471	25	153	316	500	51	138	117	139	26	29	41	101	383	140	59	117	72	74	102	98	17	22	64	100	49	32	462	58	20	2	20	0	25	0	29	19	5	39	56	188	142	81	297	31	24
miR-6767-3p	429	365	1902	520	396	1022	1012	622	756	919	322	300	582	167	461	1515	1246	213	776	219	366	592	435	195	292	343	511	264	316	990	996	673	14	379	1	235	2	302	518	269	431	288	2002	866	329	837	673	343
miR-6767-5p	65	84	2543	134	229	373	936	99	251	287	189	133	67	118	238	914	330	52	106	111	159	174	128	47	40	117	147	154	89	599	108	49	19	97	7	90	17	65	57	41	103	118	519	329	66	802	122	54
miR-6768-3p	78	16	2654	31	242	577	1005	107	127	174	47	75	72	18	251	801	114	54	62	51	61	126	54	45	40	37	98	123	10	842	212	58	10	28	0	102	0	18	27	18	73	67	3	93	66	935	37	65
miR-6768-5p	196	211	2236	121	360	1092	860	252	205	625	116	198	136	103	334	1335	442	127	299	137	98	306	176	81	102	114	338	159	102	955	361	201	71	190	69	99	27	115	220	62	165	95	1217	421	238	948	111	94
miR-6769a-3p	320	296	2153	291	338	867	817	241	561	556	353	207	127	213	304	1184	1027	172	384	180	249	246	325	91	172	166	415	212	287	863	253	161	39	234	23	169	12	154	133	85	185	305	1235	523	224	671	209	187
miR-6769a-5p	279	296	2420	266	402	819	985	302	386	738	251	355	235	196	413	995	795	207	382	254	324	435	337	169	285	322	387	232	160	846	459	264	248	272	269	236	100	213	292	179	420	197	1121	475	238	626	387	283
miR-6769b-3p	1628	1696	1977	2588	1340	2548	1847	1896	2962	4416	1202	1149	1640	721	1504	5412	5594	981	2755	1067	1424	2447	1751	3620	779	1176	2574	1202	989	2211	2379	1730	78	1410	118	1252	21	1102	1575	1006	1129	1178	7806	2289	1075	1697	1829	1485
miR-6770-3p	196	118	2357	42	222	2355	818	358	245	657	44	75	41	52	218	958	330	88	132	40	43	295	184	83	113	179	90	77	45	1184	327	620	20	39	9	90	0	47	99	65	124	63	284	323	157	576	88	60
miR-6770-5p	139	96	2452	50	267	685	829	152	136	268	74	53	66	91	217	796	166	33	135	105	75	101	134	49	90	83	152	129	50	772	155	77	28	109	22	97	8	87	35	20	100	20	88	148	77	943	23	69
miR-6771-3p	387	458	2670	786	616	1488	1227	645	679	1355	420	359	494	235	541	2162	1371	271	799	375	463	681	495	324	224	510	827	477	345	1477	848	624	56	560	39	456	15	369	505	282	464	366	2803	883	456	1385	629	483
miR-6771-5p	483	438	1584	181	558	693	710	368	554	437	546	412	210	416	528	1328	1079	359	520	388	531	274	424	214	419	421	681	251	448	674	173	263	478	364	562	273	187	483	232	316	564	391	1798	771	318	601	412	477
miR-6772-3p	110	104	1896	89	191	639	704	126	171	283	128	87	90	79	193	696	274	79	108	74	72	148	84	56	50	59	115	96	78	723	155	77	19	43	9	74	1	63	45	38	65	100	441	294	119	692	99	67
miR-6772-5p	321	431	1466	421	260	438	775	240	396	976	218	233	157	171	242	1004	520	111	593	121	175	341	279	74	254	337	411	198	267	646	281	367	33	200	28	182	19	308	230	127	303	325	841	475	288	389	304	288
miR-6773-3p	128	119	2106	42	284	275	733	78	226	175	152	94	46	181	194	727	272	59	159	105	130	129	133	28	67	138	177	138	115	370	138	19	2	41	0	37	0	50	11	17	57	66	358	175	93	650	37	22
miR-6773-5p	73	61	1630	4	148	261	603	35	165	67	78	68	36	63	156	367	66	25	48	42	47	60	68	12	50	86	105	51	68	364	38	5	14	49	17	69	3	31	16	8	30	30	225	105	43	409	54	14
miR-6774-3p	318	255	2552	249	444	1056	1044	576	599	640	232	154	288	113	366	1226	633	162	439	150	191	405	285	139	261	241	439	186	153	1195	562	740	30	178	15	232	7	137	175	126	234	240	1089	522	207	782	332	297
miR-6774-5p	44	17	1655	49	241	738	720	108	124	245	43	57	60	47	172	654	118	34	43	31	75	131	61	50	26	70	103	63	56	561	56	35	8	24	8	66	1	41	28	21	45	33	204	174	89	542	18	25
miR-6775-3p	670	863	1880	799	651	1654	1029	708	1623	1872	809	588	550	752	813	2570	2428	458	1348	784	796	952	980	433	825	989	1442	597	963	1314	811	570	98	791	96	472	48	598	652	403	669	682	4253	1486	774	1124	979	693
miR-6775-5p	1557	1839	1123	596	1124	1714	1408	673	2652	1912	1662	1560	578	1609	1438	2842	3739	1205	1798	1176	1455	891	1287	799	1856	1977	2852	713	2028	1027	467	779	840	1609	960	395	346	1584	598	772	1403	1585	6081	1627	850	761	1604	1626
miR-6776-3p	223	282	1773	96	293	888	778	187	422	700	254	166	117	202	245	1310	568	84	269	169	173	364	173	194	191	274	447	199	363	889	267	123	38	152	36	187	7	127	106	96	200	149	805	318	135	771	151	174
miR-6776-5p	176	117	2031	50	256	430	668	147	219	159	90	140	57	90	165	589	241	94	144	64	90	141	102	98	112	131	155	98	78	470	148	139	93	115	66	103	35	83	102	97	270	112	450	242	126	275	83	107
miR-6778-3p	50	62	1631	49	156	284	562	87	158	271	124	51	76	36	153	658	110	31	85	24	67	139	63	33	63	37	66	57	58	421	150	65	9	59	5	59	2	41	50	13	64	79	439	108	55	466	83	55
miR-6778-5p	1586	2380	2242	596	1472	1903	1879	1264	2538	1839	2284	1701	693	1777	1331	3775	3886	1827	1551	1327	1511	837	1166	909	1874	2389	2878	802	2220	1439	602	1108	1967	1348	2064	537	718	3549	568	1593	1390	1567	6697	2169	968	1304	1623	2342
miR-6779-3p	123	104	1930	104	250	606	688	146	240	271	81	92	76	82	232	733	144	51	159	90	87	234	134	91	41	71	84	97	97	673	278	115	17	112	4	103	6	90	69	49	77	94	382	188	99	714	94	84
miR-6779-5p	174	184	1259	101	213	346	548	123	322	318	201	158	109	177	172	444	497	109	169	173	224	165	219	83	170	150	307	175	204	321	107	124	96	112	72	67	39	136	118	105	193	174	773	248	101	318	163	174
miR-6780a-3p	30	34	1737	61	168	140	701	19	106	30	46	55	14	32	106	361	140	35	52	21	28	38	51	17	13	27	29	44	30	235	80	27	1	10	0	39	0	23	28	4	14	41	0	111	37	413	19	9
miR-6780a-5p	146	117	1570	119	734	407	662	145	219	263	117	354	66	161	202	574	533	128	129	94	121	154	261	47	154	173	145	141	224	352	163	62	111	50	91	101	27	76	60	68	162	105	258	270	122	771	120	52
miR-6780b-3p	121	83	2359	154	219	336	678	176	225	251	152	87	123	82	221	726	287	74	166	107	104	247	159	35	28	105	237	137	79	522	264	80	24	115	36	123	7	97	186	81	103	100	737	260	106	648	112	101
miR-6780b-5p	9321	8266	1048	7016	6578	3636	6941	11830	7939	5078	8197	4884	6339	8991	8331	15670	14630	4637	10969	4624	10997	7502	5309	13555	4458	16464	6869	10623	14192	10265	9030	11963	661	12164	803	10751	279	9161	10655	13773	21181	17656	43308	19204	5619	3717	6289	6054
miR-6781-3p	85	53	1558	39	149	481	619	53	135	124	64	99	41	72	157	536	104	47	74	101	78	122	56	47	41	73	77	28	63	504	102	44	9	48	10	36	2	75	37	23	35	51	243	242	62	490	53	32
miR-6781-5p	3489	648	2247	775	1155	1785	1854	875	700	1470	524	775	668	1379	1537	2307	1768	980	1525	894	1240	909	1573	968	629	1053	942	900	796	1964	965	1112	881	1709	1031	695	337	622	1379	1620	3747	922	3693	1537	1043	1244	1249	1465
miR-6782-3p	93	129	1916	41	244	341	640	108	263	214	166	94	59	104	184	780	287	68	232	124	116	201	116	59	68	118	167	107	96	436	167	40	7	126	20	45	5	37	23	20	45	106	197	231	98	664	84	45
miR-6782-5p	2774	77	1335	113	397	869	1278	477	212	268	196	321	160	100	432	866	294	510	208	225	185	341	435	191	929	168	135	184	203	676	178	574	67	856	63	110	29	105	290	491	1176	274	570	400	151	363	365	1029
miR-6783-3p	58	35	1709	30	153	303	751	54	63	123	13	50	54	23	140	350	34	20	47	12	43	64	69	31	23	31	40	35	37	367	76	21	9	22	0	57	0	14	4	24	33	74	52	88	61	438	55	14
miR-6783-5p	44	50	1750	25	203	401	749	84	82	128	109	71	55	62	166	492	99	30	34	42	18	63	97	30	17	32	128	95	5	401	108	11	2	34	2	53	0	30	15	7	40	37	85	82	46	492	5	19
miR-6784-5p	298	359	2521	241	383	810	962	265	441	634	234	303	259	266	496	1176	719	161	434	205	270	326	336	226	325	314	656	237	321	830	324	174	175	294	201	162	72	223	166	190	281	221	1282	350	198	552	319	269
miR-6785-3p	803	802	2104	1177	1011	2119	1270	954	1410	2209	801	477	883	502	903	3054	2511	498	1247	618	780	1177	950	575	510	791	1491	595	680	1587	1404	900	60	896	63	613	21	587	924	597	616	523	4610	1412	640	1198	1020	766
miR-6786-3p	50	29	1214	16	102	170	571	60	116	58	40	42	23	21	146	453	108	25	56	22	23	56	16	35	2	23	32	37	13	225	50	40	7	55	5	50	1	13	31	16	29	35	165	144	16	291	7	16
miR-6787-3p	193	242	2003	69	424	829	710	191	414	538	262	194	96	276	294	873	706	91	271	207	193	290	169	93	181	266	356	158	261	671	156	76	13	133	9	139	2	112	114	47	143	276	817	328	158	792	153	152
miR-6787-5p	268	175	1155	155	279	662	575	277	531	594	153	134	181	158	198	887	674	178	245	150	221	205	232	172	111	228	261	124	130	730	699	307	47	169	47	160	10	148	132	113	254	197	1197	541	150	516	315	147
miR-6788-3p	248	279	1886	233	347	1163	706	229	522	625	255	187	199	238	317	1070	762	159	341	157	252	401	305	146	129	268	281	154	205	752	221	237	35	137	20	107	8	117	176	106	214	227	1214	290	257	743	210	110
miR-6789-3p	455	388	1805	489	520	1215	1025	592	725	714	270	280	344	193	602	1774	1155	228	554	303	304	551	458	221	279	412	554	393	288	1275	886	669	46	598	14	306	10	330	426	241	343	397	2211	937	258	1348	594	479
miR-6789-5p	13195	18268	2045	18755	11649	17356	11830	22443	29434	19555	7312	8132	12595	5248	10328	38986	39953	7134	24172	6717	12257	14585	13738	7526	7915	15430	21025	10114	11861	16471	28559	24988	113	12817	139	10014	46	10943	16659	9892	15714	11732	66849	28228	12322	8822	19540	15733
miR-6790-5p	57	50	2109	2	173	301	792	60	79	62	34	50	56	38	155	397	142	27	89	64	34	66	69	35	34	52	65	29	33	438	46	51	9	30	5	47	2	11	5	14	42	53	161	146	60	275	13	29
miR-6791-3p	401	280	2381	456	376	1365	996	476	536	608	254	175	343	119	402	1308	814	132	466	196	210	305	300	193	194	367	434	314	246	1196	815	868	21	280	17	357	5	244	360	230	295	255	1475	652	357	974	394	292
miR-6791-5p	461	424	1421	289	816	1132	643	317	762	742	626	1040	310	427	550	1559	1319	284	616	374	604	469	516	244	500	577	983	473	414	1250	413	270	240	447	290	275	102	365	258	384	3266	629	1692	701	433	947	458	10568
miR-6792-3p	398	499	1561	506	550	1485	755	463	837	961	473	422	386	413	520	1704	1722	285	718	422	394	605	353	314	373	507	899	280	482	962	462	290	52	390	44	287	16	245	282	246	335	366	2001	769	347	904	494	436
miR-6792-5p	100	63	2715	25	284	603	1014	131	152	184	66	67	60	36	190	759	122	45	110	39	56	162	119	25	35	69	123	46	33	599	65	106	21	45	20	31	8	38	34	32	98	59	391	132	79	546	77	26
miR-6793-5p	97	104	1297	24	220	315	564	73	169	235	84	64	77	74	114	315	150	52	107	75	71	103	103	51	76	51	149	60	43	271	60	46	21	69	13	47	7	23	58	37	37	77	285	217	82	195	84	81
miR-6794-3p	580	492	2401	673	504	1088	911	532	921	1004	300	262	461	238	419	2237	1506	267	758	268	339	581	569	271	301	426	541	289	366	934	640	551	85	446	72	340	36	316	501	253	425	333	2090	863	369	974	474	529
miR-6794-5p	699	494	2103	564	560	1225	1075	784	650	804	529	686	381	354	691	1801	1838	612	566	400	487	615	562	564	534	523	2980	354	444	964	700	749	563	685	601	369	216	479	391	529	862	386	2337	704	406	687	615	818
miR-6795-3p	624	632	1346	807	571	832	951	832	857	1356	466	384	572	223	578	1994	1621	257	749	332	480	619	664	490	389	590	821	431	508	799	1102	737	24	518	27	397	8	316	609	400	406	349	2290	887	337	836	771	566
miR-6796-3p	1464	1720	2434	1062	1207	2645	1568	1592	2607	2311	1168	776	1264	1008	1114	3516	3547	807	2107	767	1285	1282	1246	589	1082	1228	1911	866	1192	2117	2485	1928	165	992	149	673	59	814	1206	824	1081	1031	6966	2353	971	1808	1560	1129
miR-6796-5p	124	323	1704	65	203	1090	684	226	422	340	147	108	47	127	200	853	315	67	136	103	181	116	192	87	229	187	287	81	212	920	105	69	43	136	30	103	13	79	56	52	119	185	766	250	126	318	160	105
miR-6797-3p	133	220	1376	154	218	654	462	192	173	418	86	104	130	77	239	695	642	88	241	94	104	293	118	211	84	132	141	104	79	485	166	162	18	106	22	65	3	71	81	72	106	113	517	146	85	435	165	72
miR-6797-5p	509	506	2292	65	585	747	1033	281	554	436	460	487	152	343	477	1236	646	457	297	399	443	294	336	296	407	582	724	265	353	790	145	242	828	388	886	135	296	585	122	385	455	213	1420	385	243	841	418	452
miR-6798-5p	23829	9645	2609	7338	16967	22690	24679	19568	8433	3367	30377	14232	11042	12343	21169	20813	27130	22743	11158	12563	18744	18249	10716	22891	28470	17955	11698	7006	22063	9522	14486	11975	824	20636	891	14249	299	10083	6780	19542	7794	16461	30790	23008	4656	9334	19530	21488
miR-6799-3p	89	149	1964	113	344	780	791	161	227	324	138	110	64	149	273	754	297	123	213	112	131	161	110	60	119	146	225	101	117	733	173	86	94	85	109	84	29	65	42	34	64	107	711	274	128	615	88	130
miR-6799-5p	11529	1953	2871	1090	3170	8780	20523	2457	3146	2601	6573	20356	2505	4282	16445	6605	13072	13754	2542	10159	6324	3104	4592	15551	14160	4920	7773	2201	4500	2609	2831	2437	968	9083	1097	1584	416	4781	3261	6274	17899	4267	12288	6498	2109	2680	13756	18171
miR-6800-3p	279	337	2707	452	521	1066	1061	303	520	772	310	255	294	210	425	1780	936	206	532	206	321	584	387	164	162	439	669	319	311	1296	658	338	35	333	43	248	16	301	310	149	349	248	1942	547	237	1118	411	291
miR-6800-5p	267	317	2538	804	2967	1141	968	437	320	565	366	833	488	156	885	3318	2136	237	542	168	326	581	656	155	275	397	378	705	196	1652	712	353	104	192	142	476	30	177	414	266	422	2450	87074	668	398	2813	457	398
miR-6801-3p	208	247	2103	211	427	696	675	220	433	672	324	209	116	239	303	1084	711	130	418	263	226	267	195	103	288	353	436	181	319	759	241	189	44	197	29	162	18	108	175	105	187	259	848	692	217	680	258	162
miR-6801-5p	97	170	2334	27	256	490	900	119	288	219	181	171	78	115	244	676	369	74	164	63	83	135	70	74	134	160	151	130	175	424	129	37	33	57	18	86	7	69	83	38	133	183	473	217	120	551	171	102
miR-6802-3p	41	49	1445	11	157	354	495	62	60	187	101	52	18	5	133	499	171	15	61	67	49	78	53	25	14	61	57	70	7	238	111	25	16	89	28	30	17	13	43	36	26	32	96	91	41	489	43	20
miR-6802-5p	1289	414	1726	1002	1411	1743	1831	903	2152	3464	685	1340	1093	569	1226	3805	4225	524	1319	722	1488	1150	1135	746	619	1669	2108	992	1213	1648	2710	1389	11	1269	18	641	8	897	1080	600	1294	847	5855	2686	580	937	1861	1229
miR-6803-3p	348	196	1453	239	387	875	619	310	411	536	281	150	231	232	270	1157	925	212	231	345	143	299	300	246	213	259	349	260	280	749	363	269	191	326	228	203	74	197	241	139	281	249	1983	549	326	666	327	172
miR-6803-5p	31929	4351	1453	4775	10668	8789	19581	11737	5373	4456	12356	10572	6126	8314	20876	14748	21929	14063	15171	14443	15401	10185	19821	3260	10352	11324	10483	6023	11673	5276	9708	6678	2345	23015	2887	11227	985	4356	9096	10020	21671	13589	29091	14733	4849	3220	10693	14164
miR-6804-3p	584	882	1435	531	608	1272	698	348	1218	1369	800	386	398	820	694	2069	1938	329	1142	505	569	964	728	320	456	684	974	544	663	1032	607	410	58	512	29	266	17	457	479	175	427	710	2920	1000	619	865	692	402
miR-6805-5p	30	40	1491	23	127	316	495	67	98	139	40	68	24	26	116	373	95	22	56	25	28	83	40	42	28	10	57	32	37	265	25	51	11	31	27	41	8	25	20	23	67	56	142	95	47	231	55	22
miR-6806-3p	59	21	2176	12	222	541	805	40	79	138	82	111	76	36	179	575	44	52	123	77	49	84	38	21	29	46	91	77	15	524	108	16	11	30	1	66	3	11	16	13	28	67	155	263	44	662	39	0
miR-6806-5p	128	105	2189	15	332	1123	813	172	224	299	126	130	74	143	266	1061	364	101	172	154	116	272	134	74	100	122	183	86	176	978	112	39	31	41	25	71	17	62	49	29	112	141	432	395	213	708	44	76
miR-6807-3p	230	388	2378	164	438	1124	841	344	730	457	297	186	118	348	419	1548	1128	158	338	321	214	316	298	165	408	404	563	201	298	1011	174	143	19	328	8	135	4	154	135	80	221	267	1393	474	264	821	259	222
miR-6807-5p	142	175	2345	72	269	553	835	131	270	274	179	160	102	194	265	607	333	139	207	157	158	216	158	77	150	167	312	100	121	567	209	86	122	150	102	140	40	90	76	54	126	148	683	331	159	470	149	113
miR-6808-5p	295	294	2190	121	415	902	1020	172	270	479	280	258	144	247	311	917	510	187	221	178	218	281	205	125	216	249	511	271	175	971	232	144	444	240	447	99	177	161	112	115	233	226	848	300	188	805	252	280
miR-6809-3p	137	206	2238	167	263	420	780	218	396	344	154	132	78	125	283	708	583	101	229	151	187	178	113	93	94	122	232	140	149	574	194	174	18	68	6	110	7	100	155	78	158	111	661	320	198	615	169	85
miR-6809-5p	811	965	2098	1757	829	986	1433	841	1501	1701	556	918	761	383	694	2819	2640	465	1592	582	749	1288	1120	681	477	1077	1372	780	782	1423	1641	1273	191	1286	181	660	58	933	1088	666	976	915	4769	1773	816	1191	1371	1135
miR-6810-3p	911	788	1703	893	707	1236	1081	680	1549	3083	690	596	585	369	660	2247	2970	380	1788	650	779	846	760	1313	559	805	1285	546	764	1020	1057	597	54	868	63	591	13	822	660	489	712	566	3524	1482	604	786	980	625
miR-6810-5p	89	59	1797	53	193	378	710	50	132	126	113	80	36	82	145	504	257	51	123	60	96	118	108	44	118	62	85	61	60	437	92	60	62	54	73	61	21	50	31	38	72	59	231	147	56	385	30	39
miR-6811-3p	203	355	3373	173	481	796	969	196	604	631	324	280	175	362	409	1137	874	166	560	272	283	334	242	107	282	254	668	218	308	1031	161	191	14	254	2	116	3	118	122	100	241	317	2020	429	220	927	261	80
miR-6811-5p	250	130	2593	187	298	604	754	337	174	252	122	57	132	84	158	821	136	76	168	57	74	176	55	61	89	58	165	121	93	670	191	406	9	69	1	95	0	39	63	45	147	57	335	262	56	589	118	32
miR-6812-5p	732	442	1585	549	557	1015	1088	383	664	488	359	548	253	515	609	1634	1543	523	655	427	499	429	499	301	490	513	734	460	589	1019	482	521	400	493	478	179	154	379	438	554	1144	466	2013	1060	475	510	615	534
miR-6813-3p	428	461	1900	637	576	1474	966	516	734	1181	384	353	503	297	546	1908	1570	320	716	324	397	633	498	280	296	555	713	347	417	1036	725	506	70	467	62	370	20	346	425	262	341	341	2099	742	436	909	546	377
miR-6813-5p	93	109	1365	98	163	381	767	79	170	217	101	71	60	58	187	600	200	36	159	66	58	189	91	62	84	81	175	74	151	460	37	62	11	74	4	69	1	47	52	35	106	68	189	126	80	309	73	42
miR-6814-3p	74	56	2497	10	233	548	759	94	129	138	53	42	92	53	215	797	221	60	52	64	71	124	79	58	33	45	100	112	30	742	173	106	11	32	1	77	0	63	58	11	65	68	345	110	112	732	72	81
miR-6814-5p	117	70	2053	89	271	462	723	154	139	198	111	76	98	65	266	967	196	69	146	83	86	116	90	52	65	111	125	96	71	619	162	82	4	68	9	78	3	63	78	22	156	71	209	314	82	797	82	83
miR-6815-3p	75	61	1992	47	186	351	645	80	227	145	87	70	72	125	172	503	208	53	161	52	65	142	79	15	47	64	121	68	70	585	102	24	9	42	15	45	3	25	47	24	45	94	305	158	93	518	42	28
miR-6815-5p	63	71	2154	45	282	770	961	113	142	185	84	92	87	70	135	744	129	70	113	56	78	86	137	105	54	109	82	35	49	553	135	19	21	42	17	61	7	42	43	37	70	58	248	204	75	529	39	45
miR-6816-3p	370	383	3242	451	541	1332	1187	806	632	712	195	162	301	119	453	1747	732	192	525	154	272	410	255	176	241	413	453	290	216	1133	721	694	46	322	30	299	12	202	465	233	315	286	1187	560	255	908	357	279
miR-6817-3p	94	26	2456	34	207	293	773	82	51	218	62	62	66	23	196	678	160	28	66	32	49	60	86	40	38	48	118	62	26	420	156	46	13	41	3	72	1	64	48	28	35	28	179	183	81	624	83	69
miR-6817-5p	56	114	1750	116	203	337	721	87	291	258	229	106	108	237	185	370	235	94	189	191	136	221	160	19	41	113	458	133	119	435	48	15	4	67	6	70	2	85	11	13	126	162	387	357	53	553	101	28
miR-6818-3p	61	26	2107	30	191	241	673	81	113	96	71	78	40	52	178	681	120	35	56	77	31	62	45	24	29	57	125	40	28	461	91	39	3	44	6	34	2	23	24	0	76	86	234	154	39	581	71	16
miR-6818-5p	66	62	2274	65	202	284	775	62	147	74	59	74	26	33	192	380	145	53	57	34	37	94	49	28	34	93	35	46	45	398	60	33	17	43	14	56	1	24	22	27	74	30	173	74	24	419	24	27
miR-6819-3p	1080	1279	1492	1296	996	1910	1207	1029	1856	3008	955	741	821	699	968	2946	3550	677	1839	753	1068	1332	1137	843	845	1132	1682	781	1205	1410	1464	989	141	1120	129	623	46	714	958	650	786	889	4974	1827	861	1233	1351	917
miR-6819-5p	278	194	1350	305	285	618	607	297	386	491	187	230	184	167	300	893	805	184	372	202	189	343	200	133	253	363	378	163	276	756	429	314	117	239	130	174	39	191	204	223	197	189	1148	500	230	429	329	310
miR-6820-3p	48	61	1839	68	185	427	578	101	164	191	162	80	120	70	165	533	300	52	129	45	129	133	142	54	53	62	166	56	49	579	107	49	31	134	29	33	10	45	30	14	89	101	615	209	135	483	85	57
miR-6821-3p	189	127	2532	179	333	1096	954	238	266	447	154	115	164	67	263	1169	292	89	207	102	88	170	137	60	101	148	221	126	61	922	334	344	43	141	48	173	15	62	127	58	117	114	439	213	189	1049	214	104
miR-6821-5p	12136	6252	1424	3490	5149	2204	5111	7333	5225	11339	1965	3835	3446	6343	6159	6863	8462	3001	30878	2912	10344	3563	4836	3018	2895	10585	3665	6082	5377	5908	3315	4762	354	6702	460	5686	147	10336	10866	10584	26086	8757	21984	8455	6163	2299	4203	6202
miR-6822-3p	81	54	1656	55	187	250	619	89	208	44	64	63	46	50	152	483	120	25	34	43	39	104	66	41	39	96	99	78	58	360	38	23	9	6	1	37	1	44	29	19	18	53	60	100	41	471	66	41
miR-6822-5p	79	61	2464	47	165	370	762	77	77	161	50	63	20	19	185	540	156	44	68	24	44	89	35	35	30	52	89	45	31	382	73	39	30	38	51	63	20	24	31	25	66	39	52	165	41	682	47	47
miR-6823-3p	123	142	1938	129	271	690	681	199	324	223	153	126	102	172	279	944	295	32	94	121	163	233	169	43	93	194	354	109	128	723	189	126	14	90	3	54	2	145	108	48	110	106	861	262	140	686	118	94
miR-6823-5p	72	72	2048	28	207	387	867	80	119	145	101	89	47	72	200	533	189	44	142	66	74	111	93	33	24	98	156	70	28	447	44	54	24	27	12	68	3	23	37	14	103	106	444	233	63	456	51	28
miR-6824-5p	918	298	1805	263	550	663	1017	342	362	529	268	315	249	517	488	1115	844	293	743	235	534	305	364	136	257	413	492	301	289	672	318	439	184	406	159	216	52	160	513	494	1111	417	1040	743	450	552	1063	185
miR-6825-3p	332	241	1632	223	359	1199	658	506	487	715	171	151	185	112	291	1650	910	112	369	155	162	316	204	271	179	225	257	172	166	946	618	790	25	188	16	145	3	162	301	197	317	272	1377	504	294	695	340	441
miR-6825-5p	127	82	1054	94	153	332	703	114	162	118	78	97	96	80	279	408	503	108	126	101	61	136	109	75	102	112	177	74	73	280	126	78	59	91	35	56	22	235	79	426	110	92	391	160	119	283	160	115
miR-6826-5p	64	20	1982	26	307	390	847	76	102	182	53	65	26	48	237	452	0	23	32	47	66	176	61	36	11	29	137	42	23	461	84	39	12	15	4	45	2	40	27	0	50	75	188	88	75	635	23	0
miR-6827-3p	152	209	2305	146	338	691	899	141	310	438	200	168	131	113	246	599	473	87	274	132	277	200	253	76	165	145	376	125	183	720	235	146	40	74	49	143	18	115	158	63	150	135	1036	383	161	757	227	63
miR-6827-5p	136	189	2043	93	243	461	815	84	451	277	285	128	115	233	275	827	593	117	350	205	222	207	218	39	122	222	331	162	169	490	97	62	35	181	52	129	12	118	91	37	193	224	1454	500	184	568	142	61
miR-6828-3p	66	41	1156	37	119	177	447	56	61	68	29	43	22	26	69	253	116	32	79	39	21	38	42	15	8	22	32	30	15	219	101	55	5	21	10	41	2	29	23	6	32	38	336	103	21	292	51	32
miR-6828-5p	96	68	2416	49	210	446	918	126	86	204	76	59	69	84	221	726	144	46	62	65	65	129	32	27	59	69	112	61	60	399	117	43	63	59	86	61	25	41	58	21	62	40	351	127	77	816	23	38
miR-6829-5p	199	125	1725	60	291	467	666	120	270	197	191	164	90	160	250	673	236	110	217	145	148	163	185	71	138	182	277	121	195	383	54	78	195	186	217	67	67	135	120	113	406	192	541	259	133	463	162	101
miR-6830-3p	56	84	1371	8	134	228	545	49	179	120	75	77	32	72	128	316	186	64	49	45	108	44	56	48	47	149	124	68	82	310	33	23	2	8	0	38	0	32	17	4	41	46	241	100	63	340	12	34
miR-6830-5p	140	224	2551	84	312	485	754	128	326	424	209	149	79	220	288	776	332	152	178	184	225	158	233	36	187	188	369	145	166	689	76	65	320	91	250	49	97	95	72	32	128	91	718	292	80	878	137	99
miR-6831-3p	18	24	2451	5	210	295	715	68	43	121	72	77	26	21	217	658	53	29	13	8	41	103	51	15	5	34	27	49	8	406	89	30	2	27	1	45	2	13	8	7	32	11	173	84	18	613	30	10
miR-6831-5p	102	13	2208	24	223	433	751	201	173	124	70	75	50	54	217	508	50	52	115	78	61	65	63	40	27	45	100	65	47	497	61	24	114	66	67	76	27	59	24	46	75	89	507	198	87	481	51	67
miR-6832-3p	54	54	1666	121	133	244	671	114	88	172	44	77	51	30	155	485	216	31	100	30	20	157	42	33	48	56	27	51	56	336	122	46	5	31	2	44	2	59	83	35	56	47	420	140	96	436	45	42
miR-6832-5p	42	12	2518	0	163	274	971	174	126	203	112	44	28	33	176	603	28	42	75	39	12	91	28	23	15	30	10	63	10	362	74	35	12	29	14	28	2	31	9	3	26	86	66	96	35	829	30	29
miR-6833-3p	79	124	2264	78	182	431	660	134	163	234	74	84	40	70	263	691	381	78	134	52	68	158	84	66	40	61	172	70	78	569	95	80	22	67	12	54	6	40	71	35	116	64	293	136	35	653	103	77
miR-6833-5p	137	142	2014	69	269	385	807	130	245	318	124	141	51	112	197	666	348	85	129	128	133	134	107	102	140	156	282	95	142	331	167	176	111	115	134	60	42	133	110	50	160	155	342	267	99	467	140	175
miR-6834-3p	120	91	2181	137	295	610	739	155	195	280	88	81	84	60	267	996	200	41	111	56	69	227	67	46	41	95	124	57	93	646	277	84	21	80	10	145	2	74	105	43	81	87	411	154	56	913	84	87
miR-6834-5p	96	139	2456	89	281	464	923	52	214	255	187	114	122	149	184	566	207	67	185	103	93	136	246	46	99	136	342	94	83	475	107	80	26	81	45	104	18	60	51	40	87	115	886	342	90	340	70	50
miR-6835-3p	41	53	2261	11	231	267	824	58	96	146	113	53	70	48	203	619	108	46	117	85	60	74	82	33	11	67	82	82	31	495	62	29	3	48	2	38	0	45	31	3	31	49	20	165	28	796	59	0
miR-6835-5p	46	33	998	6	124	190	437	54	65	84	18	28	42	29	116	243	86	26	60	23	42	22	48	16	21	24	67	54	18	267	16	20	22	61	26	33	6	17	7	24	62	28	27	51	39	248	21	15
miR-6836-5p	331	292	2131	598	655	1772	873	364	578	981	271	338	338	312	487	1871	1033	217	707	273	285	609	408	169	390	323	688	285	325	1541	356	300	175	370	202	318	65	209	276	152	429	398	1885	582	406	944	352	280
miR-6837-3p	43	92	2370	0	160	416	906	80	187	132	165	75	45	77	196	626	436	55	105	92	75	87	91	47	61	53	181	106	65	490	96	17	6	45	5	68	1	27	36	10	33	54	579	125	35	412	50	49
miR-6837-5p	125	67	2748	30	243	856	1015	111	217	320	150	68	53	94	270	852	143	119	194	80	76	237	83	59	56	104	154	117	81	755	133	87	136	86	170	66	43	67	46	39	102	85	345	232	157	793	96	42
miR-6838-3p	75	36	3088	42	230	1450	1005	139	78	330	69	67	59	39	233	731	122	72	110	28	32	218	87	59	43	46	55	56	11	915	101	89	16	27	0	119	0	38	53	7	34	42	114	215	141	689	48	33
miR-6839-5p	62	22	1631	12	240	333	658	64	50	44	70	63	23	23	135	493	94	21	33	38	31	48	55	15	14	44	72	65	23	376	66	58	4	7	8	32	1	46	20	20	59	69	149	117	37	649	69	22
miR-6840-3p	110	194	1467	45	247	420	537	91	262	296	165	92	29	172	192	866	464	94	189	129	96	102	173	67	185	186	254	56	211	609	54	34	18	88	28	55	9	77	106	41	87	186	835	297	137	515	172	107
miR-6840-5p	79	62	1045	37	198	351	444	78	172	147	96	67	37	69	156	665	106	52	125	68	69	81	60	36	21	69	52	127	60	339	109	31	22	56	30	11	5	44	43	15	41	60	422	218	48	623	29	29
miR-6841-3p	137	178	2526	119	350	640	783	86	542	325	256	233	107	146	279	1214	581	118	282	204	232	200	214	47	106	261	259	174	217	716	186	71	16	159	9	96	9	160	58	27	81	176	749	264	144	811	123	79
miR-6841-5p	59	126	2089	20	209	338	684	113	193	86	62	63	54	58	171	759	118	35	91	25	40	94	65	32	31	56	99	62	52	393	68	20	8	19	4	39	2	71	47	12	51	44	147	186	39	590	4	18
miR-6842-3p	106	105	1999	186	311	733	763	184	240	220	117	85	126	73	206	574	277	59	238	62	79	214	168	111	85	112	127	146	73	707	226	167	36	91	40	129	13	91	101	75	98	105	482	295	122	442	157	157
miR-6842-5p	25	3	781	9	68	143	315	24	27	53	28	19	7	15	61	158	37	10	27	15	17	13	23	10	5	13	20	30	3	120	33	8	2	1	3	5	0	11	14	7	15	12	40	58	3	224	7	4
miR-6843-3p	88	60	2402	52	263	415	763	81	148	257	40	69	49	67	143	592	190	35	60	31	17	99	86	39	43	35	90	93	104	455	133	72	23	70	21	72	3	31	39	9	55	47	113	195	57	385	53	56
miR-6844	15	0	1349	0	100	113	730	67	64	19	34	23	31	9	27	274	0	11	35	2	22	61	17	6	0	43	19	34	0	204	13	15	0	13	0	68	0	4	0	2	11	17	15	46	8	271	0	4
miR-6845-5p	1177	450	1432	1145	635	1000	921	483	671	1161	508	441	509	505	898	4970	2289	428	1187	665	646	1009	1760	4240	519	1402	1883	527	977	1196	842	961	553	1067	615	594	207	731	697	558	687	591	3794	996	706	770	1057	987
miR-6846-3p	165	153	1421	269	307	373	664	192	250	358	100	102	123	52	195	820	438	102	191	116	125	233	129	74	60	152	198	111	140	524	297	206	12	146	13	141	2	78	159	102	140	136	819	295	145	557	236	164
miR-6846-5p	114	58	839	21	111	189	381	81	107	126	88	57	37	50	124	309	190	67	69	68	52	80	59	41	108	108	146	41	94	236	65	50	45	90	47	29	23	49	30	44	94	68	259	148	44	157	69	93
miR-6847-3p	90	64	2196	30	150	329	673	110	221	120	102	69	71	63	171	513	271	52	99	144	55	121	108	29	58	91	87	62	69	547	93	30	2	74	1	78	0	49	32	20	70	109	271	249	40	584	64	57
miR-6847-5p	95	91	2871	23	262	511	1038	75	241	128	76	123	83	118	263	633	320	48	26	57	128	207	84	59	62	95	119	65	63	573	129	41	67	89	76	82	26	30	51	17	89	57	357	142	147	632	74	26
miR-6848-3p	205	173	1375	264	259	613	499	225	277	383	126	126	107	90	167	768	365	64	229	53	118	144	186	92	103	174	250	164	135	588	313	349	21	136	23	106	3	75	181	128	144	166	687	248	118	440	180	111
miR-6848-5p	129	168	830	45	186	273	347	60	237	187	166	101	42	180	172	381	439	95	316	139	174	102	124	244	117	188	347	84	255	259	62	57	44	110	53	45	29	68	51	38	118	183	553	246	102	197	177	55
miR-6849-3p	230	160	2177	222	442	902	853	244	488	609	265	175	155	182	363	1548	487	161	273	165	114	367	207	136	206	186	402	217	218	1037	352	148	45	152	35	135	5	153	94	75	153	228	809	494	138	1090	254	168
miR-6849-5p	85	78	2611	35	284	548	950	121	141	231	176	66	59	94	187	617	85	62	100	106	169	150	94	55	58	59	59	71	69	611	48	30	41	63	37	89	24	26	82	29	50	73	533	461	98	394	58	57
miR-6851-3p	151	76	1418	147	203	429	592	130	205	436	81	107	82	44	238	759	302	55	164	72	108	148	145	82	64	135	206	178	99	507	246	138	12	138	13	134	6	66	122	90	117	94	706	243	143	699	129	120
miR-6851-5p	216	268	1981	90	349	578	848	145	566	385	247	159	73	259	420	898	450	148	342	153	320	221	245	95	260	263	437	155	296	698	146	111	246	221	279	122	118	124	173	95	350	255	482	403	229	643	154	154
miR-6852-3p	675	311	2429	365	398	846	932	929	734	683	195	179	304	124	384	1929	1141	229	631	162	197	292	383	339	359	386	471	259	234	881	1079	1390	27	305	5	197	3	232	414	332	552	339	2124	778	336	870	583	562
miR-6852-5p	182	240	2640	138	360	507	973	287	345	281	244	141	179	150	299	939	582	196	231	116	142	298	199	122	187	223	235	170	158	816	245	214	18	203	25	135	4	114	182	113	178	194	1037	522	170	618	216	254
miR-6853-3p	50	24	1942	21	206	351	697	44	131	279	69	40	62	51	135	387	117	59	54	74	54	49	68	26	13	37	128	43	14	454	52	16	14	29	14	40	1	25	0	0	50	41	285	89	36	516	24	12
miR-6853-5p	41	46	2045	35	196	289	652	82	86	155	108	95	56	46	134	543	99	44	78	83	96	159	59	31	48	55	97	89	74	484	46	33	1	32	3	47	0	21	26	3	42	44	131	125	96	567	41	24
miR-6854-3p	86	72	2362	12	117	323	764	87	163	268	100	47	22	70	271	413	116	45	115	66	66	59	111	26	46	38	87	63	42	365	60	34	4	52	2	43	1	25	17	11	49	75	355	148	79	482	22	3
miR-6854-5p	92	91	1870	18	230	600	772	145	204	231	157	81	34	101	173	626	288	46	151	109	125	115	170	42	87	140	160	119	86	538	55	70	4	108	0	77	1	43	43	24	71	106	628	155	112	656	53	17
miR-6855-3p	33	21	1439	41	136	237	465	35	148	193	77	30	58	84	154	500	164	19	93	65	48	82	64	19	13	54	70	108	13	390	46	24	27	6	22	55	8	33	20	8	25	76	94	107	59	646	56	37
miR-6855-5p	23	22	1156	22	121	183	500	52	78	106	65	52	40	39	97	258	91	25	58	54	55	57	14	17	6	9	72	30	8	280	32	12	4	22	5	35	1	20	11	4	14	55	108	71	41	162	45	2
miR-6856-3p	50	47	2085	49	209	410	693	54	148	116	64	42	29	42	118	682	95	28	116	56	18	106	57	20	17	55	15	27	25	523	134	46	8	37	5	56	0	71	47	15	56	41	123	143	70	660	33	9
miR-6856-5p	239	176	2935	73	465	1102	1070	190	461	444	229	182	94	270	343	1106	734	160	338	135	219	245	206	116	157	296	391	141	295	847	68	153	83	133	118	91	26	166	78	93	114	236	637	370	184	797	140	120
miR-6857-3p	77	64	2254	37	235	453	694	74	155	141	54	40	19	20	180	590	259	29	69	17	73	122	77	46	12	53	24	75	34	478	41	23	0	26	3	75	1	12	16	8	42	52	295	161	35	501	7	31
miR-6857-5p	76	46	1586	30	140	376	550	118	132	225	58	62	89	44	118	358	217	45	65	30	35	145	105	24	45	78	119	75	89	416	102	92	22	53	12	42	2	35	52	21	66	86	397	179	117	275	94	76
miR-6859-3p	99	78	796	40	195	252	409	74	260	200	167	83	83	152	167	520	416	60	198	137	145	133	146	32	57	90	265	74	53	273	108	24	23	87	14	19	5	32	34	24	51	113	310	243	111	522	81	18
miR-6859-5p	182	266	2364	51	205	448	840	93	399	462	357	142	159	278	375	842	428	119	545	355	249	234	200	72	125	165	466	148	149	467	113	89	206	217	212	114	55	113	58	51	135	225	742	509	123	665	72	158
miR-6861-3p	170	108	2234	162	306	697	681	207	210	464	130	130	115	79	193	988	327	74	242	56	92	219	127	123	67	139	223	95	101	647	229	181	31	124	36	124	14	72	140	102	130	121	614	325	140	681	125	115
miR-6862-3p	877	935	1413	660	766	1935	993	668	1695	1386	901	615	716	685	807	2529	2798	448	1515	724	700	1024	823	350	630	989	1379	531	800	1242	1047	746	66	792	78	395	28	504	500	401	588	872	3434	1243	662	1161	894	567
miR-6862-5p	139	151	1722	62	193	514	734	192	244	334	125	75	132	116	199	640	429	85	146	79	93	175	170	63	89	143	207	101	107	571	128	77	66	104	45	64	13	32	95	51	109	119	435	272	95	400	71	63
miR-6863	57	106	2640	19	277	398	1069	137	200	60	107	96	74	79	170	290	273	67	107	61	64	182	89	37	37	61	259	65	103	455	37	17	7	57	0	57	0	60	59	19	109	71	403	320	70	455	104	11
miR-6864-3p	229	178	2506	396	376	725	747	247	300	402	136	98	153	92	269	820	337	103	255	138	161	307	224	130	96	200	285	151	105	790	349	348	12	161	4	178	4	154	251	93	177	150	835	429	153	544	184	156
miR-6864-5p	131	40	2194	16	228	400	873	99	91	183	112	130	42	43	261	382	165	47	88	58	101	72	99	34	26	49	153	129	10	483	54	44	7	72	10	107	4	25	14	2	74	73	50	232	19	653	53	78
miR-6865-5p	175	55	1837	40	181	535	719	86	160	266	110	128	86	100	248	712	228	99	146	68	83	117	111	95	129	179	208	119	101	365	127	70	114	98	138	70	32	73	62	80	92	62	296	151	70	591	73	88
miR-6866-3p	54	48	1816	26	184	252	701	64	94	11	64	41	20	40	187	451	96	16	69	25	48	97	76	47	43	34	35	24	66	270	80	16	9	58	9	62	4	44	16	4	24	24	0	133	44	547	45	12
miR-6866-5p	25	9	956	0	112	193	491	34	37	11	14	20	30	1	60	237	18	1	24	9	24	30	23	7	3	10	14	16	9	163	29	9	5	0	4	4	4	1	0	0	27	18	2	79	18	291	6	8
miR-6867-3p	83	73	1944	77	227	326	737	158	177	385	77	88	90	37	202	766	242	70	92	41	71	215	106	50	28	55	115	85	64	484	180	81	8	109	10	85	1	55	123	28	83	72	333	227	78	650	65	70
miR-6867-5p	56	41	2141	18	212	291	768	93	108	89	27	84	48	35	135	477	127	50	20	55	66	124	117	31	46	57	94	60	33	240	39	17	26	30	16	44	8	17	11	15	77	72	235	113	39	346	78	16
miR-6868-3p	26	7	2495	45	234	352	850	73	58	24	59	30	42	5	162	359	59	36	68	22	0	100	39	50	4	12	20	74	3	419	35	8	57	5	78	39	23	5	11	9	20	34	88	80	39	411	34	23
miR-6868-5p	57	62	2465	22	228	404	724	95	150	93	89	52	47	64	178	580	99	34	44	28	37	151	92	39	63	67	62	75	54	532	76	36	0	32	3	63	1	23	10	10	61	64	337	146	96	603	50	37
miR-6869-5p	1528	443	1777	489	1037	1193	1574	918	645	1121	353	781	1166	863	920	1983	1788	780	1389	537	1157	855	955	1021	558	1055	815	1337	991	1819	649	1308	151	765	136	466	60	823	1379	2225	7124	1240	3177	2241	805	842	541	561
miR-6870-3p	2906	1736	1470	1894	1451	2458	2453	3751	4190	4177	1326	1293	2085	506	1449	7291	7312	1272	3673	1012	1288	1762	1956	1300	1835	2225	2453	1023	1350	2489	5555	5440	34	2102	33	997	8	1280	2744	1836	2727	2029	12084	4865	2184	2182	3478	2890
miR-6870-5p	320	440	788	404	329	415	591	330	270	1256	257	193	187	175	378	920	528	342	1086	302	326	229	331	450	344	318	487	211	366	477	214	329	141	622	142	197	51	378	271	366	312	240	1519	384	202	232	344	366
miR-6871-5p	76	109	2142	65	263	528	879	122	172	316	209	113	94	59	197	590	87	53	157	93	125	109	129	28	71	74	110	80	46	664	99	76	21	41	23	21	0	30	64	3	91	99	301	272	65	492	63	39
miR-6872-3p	267	268	2135	262	424	1614	772	392	519	635	199	157	218	179	467	1625	759	141	382	236	228	361	313	151	261	272	427	173	254	1440	550	377	36	245	37	243	19	170	232	121	241	293	1602	417	216	981	323	198
miR-6872-5p	54	32	3040	88	200	557	990	93	129	250	65	57	52	24	235	846	113	47	54	30	27	141	85	41	28	58	68	72	25	656	105	61	34	30	32	95	5	48	37	16	34	54	103	136	72	822	79	17
miR-6873-3p	952	484	1508	602	555	750	849	1327	741	1361	403	472	484	335	529	2503	3628	251	842	540	471	844	558	1208	313	616	582	457	323	562	611	268	9	774	12	333	2	371	520	389	726	268	3383	513	460	611	491	857
miR-6873-5p	141	134	2733	73	204	410	935	119	179	402	112	112	91	78	245	802	240	24	185	108	97	140	99	93	77	144	282	176	71	438	127	79	100	143	85	95	32	106	116	30	146	116	389	200	123	821	125	39
miR-6874-3p	128	185	1984	52	271	306	719	181	356	206	169	118	60	169	255	620	350	90	194	139	113	187	153	64	85	204	370	115	139	511	175	76	12	137	15	61	7	95	158	60	97	123	345	372	101	628	157	100
miR-6874-5p	42	88	2068	44	243	455	767	75	181	219	133	92	57	136	236	686	308	54	148	37	78	83	92	19	98	177	168	79	132	446	99	30	11	75	36	120	5	35	70	29	55	71	431	232	88	645	56	38
miR-6875-5p	15646	1276	1751	2957	2040	3581	6632	3191	1293	5588	2194	4306	2450	3152	6271	6034	6772	6992	3984	3161	2751	2648	6448	4137	3385	3779	1965	3691	2304	3885	3115	4170	823	7687	796	2197	292	1882	3722	5480	11028	2693	10529	4111	3141	1746	4281	6454
miR-6876-3p	29	80	1860	21	160	229	666	77	141	92	96	58	48	72	180	465	103	65	168	81	108	83	52	14	27	63	103	29	47	343	70	16	13	30	5	48	2	17	29	3	19	84	399	128	47	582	23	30
miR-6877-3p	709	1099	1905	519	632	1482	872	631	1625	1291	800	449	612	827	767	2539	2088	431	1061	760	705	638	903	334	898	794	1401	557	1110	1266	873	710	39	623	35	362	14	354	514	313	627	902	3751	975	697	1111	822	627
miR-6877-5p	1569	1453	2218	1401	1406	2194	1618	1374	2330	1764	719	3963	1081	716	1117	2829	3696	837	1697	763	1505	1119	1174	870	768	2231	1827	1018	1486	1728	1604	1443	307	1121	392	752	159	1297	901	663	1513	1405	7596	3050	911	1402	1315	1473
miR-6878-3p	56	93	1297	31	171	167	604	53	165	142	84	73	38	93	133	350	167	56	33	62	67	111	81	22	38	63	110	77	47	315	65	35	3	24	9	40	2	18	60	18	39	65	183	120	33	374	45	4
miR-6878-5p	84	26	2147	48	191	372	834	66	107	169	134	66	35	76	258	642	165	25	78	88	46	83	84	48	49	19	135	52	44	467	88	64	9	35	25	48	12	36	27	13	51	88	108	205	37	787	56	12
miR-6880-5p	634	463	1922	324	593	915	1203	450	670	599	680	763	447	580	789	1313	1468	585	462	503	512	455	460	496	731	611	682	446	767	866	431	451	624	619	588	371	258	660	242	432	467	636	2687	769	367	736	711	842
miR-6881-3p	73	44	2074	86	213	317	727	106	210	183	98	62	76	56	207	568	261	60	99	66	109	135	95	26	33	92	184	56	32	409	83	68	31	42	45	56	22	40	41	28	85	139	198	181	95	688	68	57
miR-6881-5p	97	190	813	19	172	161	397	99	254	211	167	134	57	141	119	384	391	72	73	60	146	104	88	97	112	222	271	78	174	148	40	96	26	93	56	48	15	474	24	107	85	117	549	178	73	214	213	309
miR-6882-3p	182	449	1535	145	311	799	670	195	599	382	453	302	105	466	401	963	1224	212	511	398	366	354	294	135	295	410	715	177	431	651	62	104	19	187	12	113	7	198	118	87	189	272	1782	437	150	630	224	198
miR-6882-5p	76	22	2757	91	307	468	1040	112	135	118	39	66	28	9	208	821	172	45	107	35	53	108	55	26	29	111	61	110	9	693	127	33	34	33	19	92	7	35	29	1	46	26	127	199	128	1023	54	11
miR-6883-3p	84	97	1650	105	166	305	596	129	219	193	99	71	83	47	178	587	252	43	127	42	60	73	66	48	33	88	165	84	70	342	124	81	32	69	54	22	22	70	65	35	135	47	312	136	102	570	106	72
miR-6883-5p	54	69	2412	21	150	436	854	107	157	171	76	124	70	52	157	395	140	80	96	96	66	55	55	26	42	35	114	94	64	373	92	22	31	37	53	51	16	52	19	33	79	53	399	374	129	393	97	85
miR-6884-3p	241	296	2162	139	500	700	924	297	638	591	383	202	177	380	370	1473	1154	191	541	323	281	517	388	122	191	323	467	262	323	787	464	288	30	328	22	162	11	182	242	156	217	245	1513	598	244	948	381	203
miR-6884-5p	69	56	2277	49	224	414	693	69	211	96	90	81	74	116	171	651	196	73	126	78	53	142	63	65	83	80	193	115	66	472	148	54	21	66	37	55	3	24	26	23	98	102	377	236	83	578	88	75
miR-6885-3p	127	70	2006	177	311	841	849	151	228	350	104	108	103	77	316	1043	315	69	131	148	151	249	116	92	99	100	222	146	90	846	237	119	22	134	30	93	24	84	136	36	137	77	488	202	115	988	148	98
miR-6885-5p	367	324	1457	587	438	1309	821	458	401	418	205	164	305	75	249	1354	725	170	526	146	175	454	263	81	287	218	345	290	174	1015	760	637	25	361	32	278	7	68	247	197	315	283	1491	419	331	854	360	336
miR-6886-3p	203	349	1576	155	280	557	697	174	598	547	335	205	195	294	298	923	920	178	320	282	260	279	264	162	176	236	347	151	210	419	207	99	29	119	19	84	5	183	116	85	90	179	1257	292	160	545	189	144
miR-6886-5p	172	117	2781	123	339	698	850	112	189	408	154	86	100	67	248	1073	272	60	103	119	95	163	161	83	71	119	124	139	104	845	74	116	70	97	71	96	34	62	76	59	90	133	498	282	146	871	166	86
miR-6887-3p	199	200	1881	289	266	574	811	312	293	563	219	155	216	114	270	991	767	162	302	149	202	390	217	134	108	194	388	199	110	502	353	248	37	162	19	187	7	134	160	179	131	170	935	415	200	806	206	186
miR-6887-5p	214	232	870	154	229	297	485	133	238	938	235	168	94	157	181	464	325	121	312	128	164	151	133	159	215	232	310	135	134	322	118	153	172	189	171	75	53	290	55	87	176	136	752	236	144	260	228	189
miR-6888-3p	83	16	2610	37	249	296	923	94	136	162	154	94	37	80	183	623	111	42	56	58	54	126	39	18	29	23	72	102	14	491	123	19	2	0	2	61	0	32	8	14	67	75	311	223	73	736	49	29
miR-6888-5p	107	97	4169	84	307	635	1078	149	147	144	127	74	59	47	224	1223	267	47	77	23	33	177	52	434	26	100	73	96	34	770	139	81	19	61	34	158	2	86	46	20	78	67	353	262	105	1114	120	35
miR-6889-3p	96	28	2010	65	166	527	648	101	104	228	64	72	78	13	280	724	116	16	106	51	62	146	69	43	44	49	96	76	66	572	159	83	14	30	15	53	5	45	65	23	75	45	444	140	46	609	73	81
miR-6889-5p	128	96	1227	85	185	348	506	102	157	225	76	117	69	63	169	497	156	409	163	54	169	160	105	79	69	138	132	58	91	410	115	78	22	55	28	67	3	91	16	41	73	109	382	109	50	426	69	55
miR-6890-3p	233	291	2323	129	404	698	723	161	508	448	334	204	131	327	446	1413	891	157	355	197	222	343	316	137	293	340	505	174	280	647	301	130	23	182	12	109	6	173	180	81	131	313	1308	474	187	961	327	163
miR-6890-5p	86	100	2479	118	277	690	766	186	173	356	74	73	74	62	231	862	409	69	155	96	77	204	119	75	60	167	174	122	71	738	188	161	102	132	135	226	31	86	105	84	102	102	997	304	185	615	169	115
miR-6891-3p	449	294	1341	371	305	575	621	546	515	432	338	149	233	117	193	993	833	181	424	310	181	258	415	190	207	181	369	215	159	455	432	309	17	196	17	139	6	162	238	164	283	174	1043	429	187	533	316	196
miR-6892-3p	2791	3372	2181	3215	2303	3321	2714	2363	5143	9522	1930	2047	2284	1495	2114	6365	7810	1466	5176	1711	2606	3269	2507	5851	1415	2532	4185	1600	1868	2553	2964	2394	198	2335	212	1566	56	2460	2256	1089	1765	1838	10143	4247	1433	1840	2663	2231
miR-6892-5p	90	75	2475	124	257	421	776	141	109	210	74	86	105	60	224	789	147	43	134	45	56	129	151	55	39	122	175	142	56	542	148	42	60	83	71	99	29	26	92	41	69	126	256	198	75	691	81	29
miR-6893-3p	348	595	1413	186	436	1013	586	277	984	816	426	258	211	454	527	1418	1570	259	684	470	417	448	500	428	506	557	1044	241	580	831	293	362	22	414	25	134	5	252	208	159	411	519	2339	885	290	751	390	271
miR-6893-5p	107	135	2484	46	230	647	869	171	277	268	111	140	27	116	258	854	225	73	126	38	65	130	146	36	118	136	92	74	76	821	116	117	188	53	279	68	76	54	71	56	127	115	589	261	66	599	95	50
miR-6894-5p	728	671	2386	133	715	1047	1311	447	840	635	663	808	245	703	655	1780	1480	756	602	595	661	531	536	264	747	763	847	386	796	1005	259	449	885	678	1088	338	347	717	261	669	992	535	2244	784	382	1033	596	801
miR-6895-3p	81	62	2055	86	320	492	780	111	121	268	105	68	54	30	182	585	175	37	143	36	45	136	75	31	44	68	76	86	61	654	55	54	6	52	7	85	1	15	76	36	66	87	236	176	89	679	32	27
miR-6895-5p	276	581	1931	210	434	711	776	281	1006	658	477	256	233	537	525	1934	1269	280	518	385	382	480	438	245	728	514	887	319	829	690	176	227	150	309	185	150	51	239	148	192	303	330	2056	528	251	952	430	407
miR-708-5p	153	278	2439	97	309	410	977	113	480	301	187	175	83	233	248	1015	701	130	174	145	153	234	183	90	221	291	423	114	381	509	90	133	6448	151	8909	82	3069	64	98	83	118	221	705	294	126	721	216	117
miR-7106-3p	191	235	1955	118	375	847	611	139	356	396	195	93	93	169	385	1107	583	113	157	148	112	304	173	127	220	221	444	166	172	933	329	79	9	64	3	86	0	124	124	86	140	165	823	329	157	856	249	186
miR-7106-5p	427	357	1978	109	304	583	881	265	390	379	275	377	159	298	364	901	683	323	252	176	258	200	279	209	345	330	505	183	305	528	240	203	248	276	282	158	117	371	142	195	299	221	868	464	174	386	329	330
miR-7107-3p	20	27	1019	0	80	154	491	31	36	52	48	20	14	27	85	277	35	23	70	27	24	57	30	30	11	14	58	22	0	255	15	11	1	0	3	19	0	14	5	4	32	24	23	152	23	250	11	12
miR-7107-5p	3889	2120	2046	1402	2250	1766	3501	1513	1953	3867	1364	1731	885	2212	3264	3605	3503	1605	4151	2113	1865	849	4305	2545	2060	2302	2172	1264	1990	1711	1380	937	1413	2510	1564	805	521	1847	1397	2040	5141	1982	5293	2565	1326	1151	1337	1627
miR-7108-5p	2828	1871	2436	1592	2475	2548	2064	1377	2293	3307	1319	1946	2402	3043	2191	4343	3703	1471	4310	1792	4008	2213	1771	1079	1119	2156	2867	2203	1827	3584	1316	1693	4030	1936	5613	1206	1875	1973	2876	3522	10784	2333	8357	3961	2221	1460	1600	1091
miR-7109-3p	258	330	2173	262	493	2174	862	209	493	915	328	209	180	229	427	1198	646	93	544	217	179	439	251	196	217	311	461	175	315	1055	337	221	38	212	28	144	6	171	131	131	144	237	1140	350	269	1166	209	184
miR-7109-5p	127	108	1378	137	208	469	659	1363	175	453	80	85	96	59	190	728	181	85	195	70	119	106	113	138	78	156	125	91	78	474	157	143	130	202	126	86	49	146	104	98	163	92	216	207	119	401	118	111
miR-711	361	53	2077	83	226	595	855	123	208	162	141	190	103	68	321	985	257	146	112	87	118	248	140	81	97	123	94	100	108	587	184	70	113	112	106	60	35	42	82	141	162	83	311	208	93	749	120	156
miR-7111-3p	311	260	1887	173	426	751	628	178	631	422	216	185	118	255	310	1170	1129	179	334	262	224	165	306	242	202	277	360	134	234	742	171	107	32	182	26	72	18	164	110	120	146	254	1130	402	190	763	166	115
miR-7111-5p	6100	3452	1620	3962	4096	8460	8101	3968	5683	4582	7039	5811	2986	4700	7873	11020	13450	6673	5318	4690	5615	3798	5675	19184	6169	6774	9294	2319	9436	4625	3487	3892	626	12000	691	3549	251	9514	2448	3422	3412	3299	17937	8282	2373	2273	8278	9625
miR-7112-3p	33	7	893	19	75	192	349	30	21	64	26	16	6	5	108	318	89	12	14	30	35	55	14	5	21	11	81	36	14	248	16	24	3	31	8	23	3	12	5	15	11	24	60	79	28	340	4	4
miR-7113-5p	93	59	3139	48	269	649	1021	128	191	292	90	53	50	32	287	484	159	34	58	79	56	137	110	45	73	94	96	88	50	727	133	65	34	42	42	71	11	56	24	41	79	101	140	185	50	762	59	50
miR-7114-3p	1025	947	760	1450	955	1387	1020	1083	1652	2313	791	694	982	458	827	2728	2882	533	1653	685	923	1233	943	1404	500	703	1250	499	669	1121	1428	939	94	938	63	536	25	614	860	520	677	568	4132	1215	529	839	1076	800
miR-7114-5p	112	78	2519	86	262	615	820	182	203	250	121	70	96	64	179	692	216	52	93	54	72	170	88	64	79	122	161	91	104	599	199	118	31	81	31	108	9	57	61	64	119	108	396	257	177	416	132	104
miR-7-1-3p	191	119	2793	238	344	455	918	214	197	213	151	181	174	120	300	1445	357	127	143	116	118	254	202	72	85	172	227	194	143	538	309	170	1472	170	1869	136	688	107	188	121	147	143	982	288	106	1390	162	176
miR-7150	5187	1105	2480	946	2861	1652	2080	820	643	888	1088	2202	1325	1881	1734	5427	2482	3850	1322	2298	2409	948	1959	2208	1189	1454	1422	1771	767	1566	922	1865	3298	2010	2976	925	1102	714	1896	10900	11741	907	7141	2057	1708	1265	1475	1651
miR-7151-3p	118	119	2342	83	257	555	924	110	187	306	136	86	85	84	209	839	127	63	85	44	63	135	140	52	75	83	123	88	93	556	105	72	45	35	45	97	19	51	107	31	135	123	574	213	95	652	81	40
miR-7151-5p	39	61	2147	0	192	373	862	85	95	70	73	30	24	45	147	565	111	32	65	29	14	83	49	38	6	50	38	60	10	460	84	18	29	42	29	56	9	43	17	0	64	30	155	131	16	480	19	31
miR-7152-3p	103	75	2300	33	226	569	613	156	127	322	73	33	86	50	219	683	231	42	113	33	66	144	62	46	46	58	88	100	26	646	199	63	31	95	25	75	8	31	31	21	52	53	252	170	72	526	97	26
miR-7152-5p	49	42	1668	34	187	418	513	65	90	125	32	23	27	13	148	610	66	20	91	40	19	67	36	59	18	44	22	56	1	483	62	23	2	39	4	38	0	28	35	3	30	19	122	96	37	612	42	3
miR-7153-3p	53	4	2645	23	256	482	757	71	110	55	21	67	41	21	141	510	89	14	57	12	27	97	31	22	28	50	49	63	19	596	77	29	9	23	3	48	0	7	17	12	50	54	32	145	41	648	28	15
miR-7153-5p	46	49	2467	46	210	205	1020	72	223	70	103	80	58	85	209	515	273	44	162	63	89	113	117	38	13	34	121	55	47	309	43	38	0	78	0	55	0	33	15	15	40	91	337	197	49	650	34	6
miR-7154-3p	92	80	3491	75	316	486	1052	98	112	169	98	113	50	52	250	447	197	121	115	63	48	171	97	52	86	109	161	78	76	501	143	67	78	28	44	92	21	99	58	21	99	108	400	131	113	586	58	32
miR-7154-5p	86	72	1961	15	195	227	789	79	334	87	98	69	66	173	183	315	145	41	107	60	79	89	87	15	32	60	155	38	72	404	38	33	3	46	1	23	1	44	28	4	32	49	403	185	39	383	44	18
miR-7155-5p	46	19	2070	22	133	295	703	74	60	135	43	34	51	17	121	378	65	40	64	35	39	87	67	36	27	50	59	55	7	385	62	24	17	15	9	59	7	24	28	14	29	41	244	104	47	370	51	26
miR-7156-3p	119	232	2358	66	384	686	863	91	390	272	231	140	162	266	246	978	482	140	323	246	144	270	216	83	125	238	337	117	214	658	69	48	12	95	15	103	5	109	65	27	138	184	843	226	130	498	112	102
miR-7156-5p	92	92	2475	54	265	334	864	83	258	165	185	59	51	107	220	389	249	100	49	77	84	86	127	44	41	86	164	89	70	431	63	28	10	46	9	49	0	27	11	32	43	67	387	207	89	596	55	49
miR-7157-3p	84	156	2819	55	272	305	926	99	261	221	50	88	23	139	191	505	176	24	117	89	106	161	132	38	65	116	58	47	74	400	38	21	5	26	0	47	0	89	40	10	52	80	647	218	76	562	21	36
miR-7157-5p	69	147	1811	39	180	224	587	76	324	126	114	115	55	177	169	509	334	78	208	98	125	105	83	21	93	65	223	110	94	388	43	7	4	71	3	32	3	52	26	19	87	118	269	115	31	591	44	52
miR-7158-3p	47	6	1998	10	164	290	750	46	77	154	78	36	16	22	119	541	51	19	16	19	27	69	43	26	13	29	50	60	17	333	67	21	54	25	63	15	31	3	5	7	0	15	53	75	36	541	17	6
miR-7159-3p	36	0	2204	0	170	145	756	34	38	66	24	41	18	3	70	372	24	37	25	2	21	41	2	6	4	12	0	30	0	224	30	20	3	0	0	86	0	0	0	0	51	3	43	83	23	340	0	0
miR-7159-5p	51	44	2684	19	162	317	913	90	121	37	86	92	29	68	177	397	76	45	87	26	50	116	120	29	34	33	75	67	29	513	77	13	4	37	1	49	1	34	19	13	63	66	228	213	52	449	17	23
miR-7160-3p	107	31	1704	105	265	355	614	83	141	110	61	60	80	24	184	806	162	42	48	77	79	170	56	40	27	134	114	65	54	540	106	96	6	85	5	80	1	38	51	36	26	44	425	233	119	702	88	56
miR-7160-5p	142	170	2150	103	211	1009	756	110	266	315	129	167	55	151	245	804	241	100	140	134	153	226	166	57	82	142	220	134	146	755	115	84	22	108	22	72	1	103	107	68	118	181	790	322	173	618	130	68
miR-7161-3p	35	50	1357	27	166	288	686	62	79	100	38	34	50	45	115	644	84	25	90	38	84	110	70	25	12	47	53	52	10	557	42	11	0	6	2	39	1	30	0	0	64	36	208	70	42	461	0	26
miR-7161-5p	57	71	2601	44	219	367	1068	78	120	177	89	79	40	79	184	598	74	66	56	58	42	74	108	15	37	23	142	79	31	367	82	28	1	29	3	74	2	44	11	0	43	46	37	124	24	729	26	25
miR-7162-3p	85	65	2899	67	259	597	855	132	82	231	69	61	49	31	176	549	56	17	45	27	34	100	50	51	8	87	70	64	21	673	116	42	50	20	21	85	5	31	52	44	57	28	121	122	60	589	12	24
miR-7162-5p	170	187	2148	60	220	295	564	54	428	378	218	146	78	243	283	429	392	89	192	134	174	235	143	56	151	169	281	107	166	295	49	64	6	86	0	98	0	102	104	50	122	270	995	231	190	499	174	87
miR-7-2-3p	108	37	1429	82	196	334	537	112	109	195	88	62	63	20	191	879	182	48	73	25	41	55	46	39	36	70	87	121	44	301	170	36	272	8	311	47	102	42	50	4	35	47	337	143	46	1080	22	48
miR-744-3p	67	62	2062	50	248	353	627	75	95	103	126	146	77	82	167	624	325	54	90	136	67	125	39	16	50	76	95	93	105	454	55	26	327	12	472	37	154	49	13	23	40	55	424	120	50	682	56	64
miR-744-5p	150	143	1145	211	309	307	487	254	252	214	334	299	208	138	155	792	599	134	143	374	67	649	263	102	158	175	696	270	195	515	197	128	4226	523	6297	134	2273	108	222	266	81	297	1902	422	278	512	271	180
miR-7515	96	29	3385	14	271	368	837	123	62	152	56	78	40	37	213	582	172	58	7	45	53	65	55	26	29	68	65	60	39	510	32	86	57	49	76	35	21	81	0	50	82	34	107	76	72	650	50	61
miR-758-3p	92	36	1963	59	185	275	692	99	183	171	70	102	46	77	204	579	231	72	104	83	56	220	67	42	27	75	131	75	57	444	98	20	414	46	538	90	207	46	15	74	47	145	299	209	81	453	77	35
miR-758-5p	59	86	2312	49	217	411	668	28	138	178	116	50	45	111	199	646	142	56	96	76	65	169	62	18	39	70	99	63	67	580	67	16	21	21	7	51	7	49	1	12	35	87	212	138	40	665	35	28
miR-759	48	24	2835	7	249	348	1164	67	112	41	78	40	68	21	133	636	50	38	33	34	39	112	36	12	21	66	52	33	6	395	115	28	1	3	1	43	0	28	0	0	76	66	136	164	30	662	14	8
miR-7-5p	182	149	2716	167	256	355	1163	273	265	129	132	198	147	122	282	659	530	138	185	152	156	661	287	203	96	170	394	80	150	413	137	162	48600	262	64874	158	21885	99	133	213	104	173	1068	275	232	492	249	149
miR-760	200	218	2231	244	306	639	792	155	364	288	169	122	111	216	264	892	471	105	337	131	126	236	272	95	148	231	288	158	181	644	208	127	525	251	713	120	288	102	147	88	217	199	928	268	142	531	228	148
miR-761	168	193	2617	81	372	477	993	125	353	284	229	223	73	300	294	660	618	125	278	137	257	183	240	98	183	294	441	184	261	593	125	47	35	178	59	73	17	90	40	50	107	213	515	359	167	736	176	49
miR-764	445	304	2343	499	487	977	1094	550	795	843	245	226	383	149	423	1694	1076	147	712	146	201	532	367	209	259	256	563	298	234	1262	706	546	29	438	21	221	8	193	437	240	337	306	1946	764	284	798	533	408
miR-765	435	690	2116	255	513	657	1108	326	909	553	552	471	164	497	485	1490	791	412	249	329	379	386	400	582	596	608	721	237	537	547	271	339	358	437	493	207	118	1108	233	307	531	482	1970	623	320	636	655	709
miR-766-3p	676	1172	1461	457	809	1917	848	558	1962	1576	1265	571	583	910	834	2487	3283	556	1442	944	1010	1176	955	302	922	936	1971	680	1194	1255	550	385	761	874	1000	441	344	409	569	431	571	923	4939	1335	711	1356	913	517
miR-766-5p	145	68	2385	41	211	366	945	67	120	211	51	172	39	2213	165	524	307	89	60	101	85	209	60	86	90	69	50	68	52	432	91	44	58	109	74	92	33	56	41	52	81	61	384	160	110	448	114	73
miR-767-3p	112	120	1196	170	229	275	584	85	99	208	80	89	86	21	243	775	139	40	128	55	85	135	111	27	34	117	147	140	58	460	187	104	13	15	31	83	4	76	36	44	68	53	379	150	112	633	94	41
miR-767-5p	92	19	2051	25	237	404	746	117	126	140	79	43	45	61	202	538	141	43	43	42	50	40	142	34	45	33	76	79	31	591	74	30	145	48	168	89	63	39	14	28	26	75	229	170	60	508	70	52
miR-769-3p	49	9	1148	18	110	228	522	78	78	103	41	38	28	12	137	315	76	23	116	52	48	101	70	46	15	65	56	23	27	282	36	15	526	22	705	33	227	28	28	18	37	42	115	168	75	344	32	21
miR-769-5p	212	50	1716	91	262	355	811	87	67	144	181	315	135	93	342	603	254	164	154	220	106	148	148	214	159	199	215	153	49	571	149	96	3632	214	5309	54	1837	87	106	65	109	70	506	365	72	683	222	213
miR-7702	102	26	1666	41	151	353	534	87	80	96	56	40	30	39	158	718	121	13	53	16	36	111	49	23	61	78	59	108	26	432	98	55	3	22	2	25	0	42	28	16	57	11	194	157	28	834	38	42
miR-7703	140	181	2301	66	253	1035	930	137	387	384	184	111	85	108	247	845	384	75	178	136	129	164	91	69	129	163	195	109	90	1021	156	104	10	88	4	45	0	66	53	33	61	154	183	343	153	693	62	51
miR-7705	46	28	2748	57	312	926	1165	145	118	547	68	94	42	22	207	696	64	41	15	40	78	181	23	36	41	80	74	101	19	591	77	28	29	18	22	64	20	23	15	40	78	29	52	137	167	952	38	26
miR-770-5p	85	68	2227	27	221	618	788	112	86	170	137	61	59	41	230	822	226	49	95	25	69	114	68	58	36	103	43	97	64	592	137	79	993	45	1294	64	457	15	38	14	58	40	165	126	50	900	56	37
miR-7706	65	31	1726	31	251	788	612	118	66	166	96	64	28	21	194	621	24	44	40	46	53	118	66	46	23	57	29	50	22	725	83	77	12	33	20	43	1	14	20	24	33	41	30	140	40	783	31	26
miR-7843-3p	87	71	2121	28	184	332	584	92	162	172	121	91	74	100	180	483	120	28	50	45	97	172	90	16	42	51	133	84	65	299	57	53	5	54	1	54	1	34	37	16	48	25	223	97	38	489	22	13
miR-7843-5p	58	58	1472	52	198	568	566	114	121	298	65	76	66	90	229	633	276	32	77	21	45	109	71	55	81	101	172	74	36	482	107	47	14	68	8	60	10	31	42	27	29	113	400	202	18	536	46	47
[truncated: 572 more rows]

## Sheet: QC check
Sample Name	165-EHep01_1	165-EHep02_1	165-EHep03_1	165-EHep04_1	165-EHep05_1	165-EHep06_1	165-EHep07_1	165-EHep08_1	165-EHep09_1	165-EHep10_1	165-EHep11_1	165-EHep12_1	165-EHep13_1	165-EHep14_1	165-EHep15_1	165-EHep16_1	165-EHep17_1	165-EHep18_1	165-EHep19_1	165-EHep20_1	165-EHep21_1	165-EHep22_1	165-EHep23_1	165-EHep24_1	166-EHep25_1	166-EHep26_1	166-EHep27_1	166-EHep28_1	166-EHep29_1	166-EHep30_1	166-EHep31_1	166-EHep32_1	166-RNAb 1_1	166-EHep33_1	166-RNAb 2_1	166-EHep34_1	166-RNAb 3_1	166-EHep35_1	166-EHep36_1	166-EHep37_1	166-EHep38_1	166-EHep39_1	166-EHep40_1	166-EHep41_1	166-EHep42_1	166-EHep43_1	166-EHep44_1	166-EHep45_1
Total Counts	3405560	3959293	5199992	4084970	3340714	3727114	4456431	4598731	4938248	4841207	5663366	3993124	3718607	3175533	4155366	7899694	8599741	3721629	5906530	4175716	3497539	5124801	4271105	3992119	3486697	3856661	12252012	2594346	4420805	4297838	3713828	3317423	9100456	4676677	11353186	3643373	4656350	3158962	2970293	2933321	2798999	3445245	16082398	4788766	2375151	2658532	3499922	2745421
NEG_CTRL_ANT1	3.065	1.53832	8.92613	0.876565	5.96375	6.84509	7.71986	4.81557	3.81494	4.74144	3.15655	3.84797	2.05943	0.792432	5.93087	6.76723	0.143634	3.08135	2.70448	1.46154	2.14786	4.32198	3.98221	2.55743	1.7217	1.14011	0.876906	5.26125	1.24801	6.82565	4.895	3.57372	-1.01601	3.00333	-4.50503	4.07724	-0.897272	3.12191	3.73318	0.254819	3.95803	3.09804	1.18241	4.66516	3.9808	8.33168	-1.22236	1.93529
NEG_CTRL_ANT2	4.30892	2.68718	8.71919	3.41262	6.08957	6.69999	7.51033	4.19964	3.87591	4.89956	3.71751	3.77067	2.31469	3.16589	5.64893	6.8503	3.37952	1.74792	2.16561	3.41371	3.46045	4.48171	3.75088	2.7842	2.9795	4.06387	2.30392	5.67448	1.61058	7.18756	5.4063	2.94236	-0.485499	2.60741	-4.50503	3.64252	-1.63424	3.6804	-2.57061	3.17539	4.40991	2.07337	1.53175	4.66516	4.41019	8.60687	2.61894	3.15768
NEG_CTRL_ANT3	4.85416	2.22421	9.07964	0.429106	6.54756	7.40458	7.86162	4.90205	3.99062	5.13826	3.96595	4.20215	3.95073	4.10119	6.43888	7.05231	3.37952	3.0348	1.19258	2.6104	4.43206	4.83726	4.69329	2.88549	2.92606	3.56044	0.999763	5.34573	2.06514	7.42874	3.64625	4.30336	-1.01601	1.98397	0.624258	4.97393	-0.411845	3.84834	0.599319	1.53493	4.115	4.31343	1.53175	5.57007	5.00937	8.69724	3.56772	1.63043
NEG_CTRL_ANT4	3.91861	2.50661	8.77536	2.25508	6.60636	7.25549	7.3608	4.31446	4.37548	5.37209	2.97407	2.83537	3.79174	3.39909	5.11995	6.68797	3.58919	1.62763	2.62751	0.397408	3.73282	4.87612	3.5053	2.61755	1.2856	3.97151	1.31579	4.95555	3.26508	7.40913	3.64625	3.67933	0.457917	3.28231	-2.92006	3.112	-3.2192	3.31783	-0.248678	1.1479	3.39773	3.55524	3.24525	3.68286	3.17824	8.28024	3.25877	2.40095
NEG_CTRL_ANT5	1.139	-0.177888	8.41956	-3.03033	5.55905	6.4964	7.3107	3.64425	3.2038	3.54481	1.54273	2.49433	3.25498	1.72532	4.59608	5.72384	0.753688	2.23335	1.29567	0.844867	2.14786	2.00006	3.17218	1.52641	-0.479933	2.47891	-1.15552	4.90075	0.315122	6.2994	3.7653	0.729368	-2.60098	-0.903556	-2.92006	2.62658	-1.63424	-0.337523	1.12983	-2.55254	2.87264	3.23776	-5.00741	3.99773	1.99991	7.24579	-1.22236	-2.45703
Average ANT	3.45714	1.75569	8.78398	0.788608	6.15326	6.94031	7.55266	4.3752	3.85215	4.73923	3.07136	3.4301	3.07431	2.63678	5.54694	6.61633	2.24911	2.34501	1.99717	1.74558	3.18421	4.10343	3.82077	2.47422	1.68659	3.04297	0.868172	5.22755	1.70079	7.0301	4.27182	3.04563	-0.932117	1.99469	-2.84518	3.68645	-1.55936	2.72619	0.528609	0.7121	3.75066	3.25557	0.496751	4.5162	3.7157	8.23237	1.40014	1.33347
Grand Mean	3.17874
DeltaMean	0.2784	-1.42305	5.60524	-2.39013	2.97452	3.76157	4.37392	1.19646	0.673412	1.5605	-0.107375	0.251362	-0.104423	-0.541954	2.3682	3.43759	-0.929625	-0.833728	-1.18157	-1.43315	0.00547063	0.924689	0.642034	-0.70452	-1.49215	-0.135768	-2.31057	2.04881	-1.47795	3.85136	1.09308	-0.13311	-4.11085	-1.18404	-6.02392	0.507717	-4.7381	-0.452546	-2.65013	-2.46664	0.571925	0.0768304	-2.68199	1.33746	0.536965	5.05363	-1.7786	-1.84527

## Sheet: Data after QC
Sample Name	165-EHep01_1	165-EHep02_1	165-EHep03_1	165-EHep04_1	165-EHep05_1	165-EHep06_1	165-EHep07_1	165-EHep08_1	165-EHep09_1	165-EHep10_1	165-EHep11_1	165-EHep12_1	165-EHep13_1	165-EHep14_1	165-EHep15_1	165-EHep16_1	165-EHep17_1	165-EHep18_1	165-EHep19_1	165-EHep20_1	165-EHep21_1	165-EHep22_1	165-EHep23_1	165-EHep24_1	166-EHep25_1	166-EHep26_1	166-EHep27_1	166-EHep28_1	166-EHep29_1	166-EHep30_1	166-EHep31_1	166-EHep32_1	166-RNAb 1_1	166-EHep33_1	166-RNAb 2_1	166-EHep34_1	166-RNAb 3_1	166-EHep35_1	166-EHep36_1	166-EHep37_1	166-EHep38_1	166-EHep39_1	166-EHep40_1	166-EHep41_1	166-EHep42_1	166-EHep43_1	166-EHep44_1	166-EHep45_1
Total Counts	3405560	3959293	0	4084970	3340714	3727114	4456431	4598731	4938248	4841207	5663366	3993124	3718607	3175533	4155366	7899694	8599741	3721629	5906530	4175716	3497539	5124801	4271105	3992119	3486697	3856661	12252012	2594346	4420805	4297838	3713828	3317423	9100456	4676677	11353186	3643373	4656350	3158962	2970293	2933321	2798999	3445245	16082398	4788766	2375151	2658532	3499922	2745421
NEG_CTRL_ANT1	28	11		7	208	428	939	129	69	129	50	57	15	5	253	860	9	31	38	11	15	102	67	23	11	8	22	99	10	487	110	39	4	37	0	61	2	27	39	3	43	29	36	121	37	856	1	10
NEG_CTRL_ANT2	67	25		43	227	387	812	84	72	144	74	54	18	28	208	911	89	12	26	44	38	114	57	27	27	64	60	132	13	626	157	25	6	28	0	45	1	40	0	26	59	14	46	121	50	1036	21	24
NEG_CTRL_ANT3	98	18		5	312	631	1036	137	78	170	88	73	57	54	360	1048	89	30	13	25	75	146	110	29	26	45	24	105	18	740	46	65	4	18	17	114	3	45	4	8	48	68	46	227	76	1103	41	8
NEG_CTRL_ANT4	51	22		19	325	569	732	91	102	200	44	28	51	33	144	814	103	11	36	5	46	150	48	24	8	60	30	80	42	730	46	42	12	45	1	31	0	31	2	6	29	40	152	61	21	826	33	14
NEG_CTRL_ANT5	7	3		0	157	336	707	57	45	56	16	22	35	10	100	417	14	17	14	7	15	20	38	11	2	21	5	77	5	338	50	5	1	2	1	22	1	2	6	0	20	32	0	76	9	403	1	0
POS_CTRL_POS1	89355	106815		218608	77705	100825	65579	88101	154535	267695	84529	94858	120432	48156	81216	243074	365977	66330	196308	82820	87144	185918	122768	52074	42932	79889	157387	69676	61869	101531	130114	86768	9783	108608	13694	83107	4701	76246	97965	54961	68785	70463	585461	166725	81130	50138	125337	86182
POS_CTRL_POS2	89355	106815		218608	77705	100825	65579	88101	154535	267695	84529	94858	120432	48156	81216	243074	365977	66330	196308	82820	87144	185918	122768	52074	42932	79889	157387	69676	61869	101531	130114	86768	9783	108608	13694	83107	4701	76246	97965	54961	68785	70463	585461	166725	81130	50138	125337	86182
POS_CTRL_POS3	89355	106815		218608	77705	100825	65579	88101	154535	267695	84529	94858	120432	48156	81216	243074	365977	66330	196308	82820	87144	185918	122768	52074	42932	79889	157387	69676	61869	101531	130114	86768	9783	108608	13694	83107	4701	76246	97965	54961	68785	70463	585461	166725	81130	50138	125337	86182
POS_CTRL_POS4	89355	106815		218608	77705	100825	65579	88101	154535	267695	84529	94858	120432	48156	81216	243074	365977	66330	196308	82820	87144	185918	122768	52074	42932	79889	157387	69676	61869	101531	130114	86768	9783	108608	13694	83107	4701	76246	97965	54961	68785	70463	585461	166725	81130	50138	125337	86182
HK_ACTB	82	70		62	270	397	751	84	31	146	97	74	79	75	203	630	117	72	100	121	66	138	68	55	36	40	106	114	33	569	102	21	1037	79	1321	34	452	37	30	29	52	72	335	204	40	682	38	30
HK_B2M	331	867		354	652	613	879	257	658	528	667	621	770	570	466	1452	1570	626	970	922	531	864	527	283	379	827	1703	497	653	1064	247	290	1455	820	1855	105	701	307	367	327	223	581	5625	1269	457	971	794	643
HK_GAPDH	678	1435		442	980	867	948	357	3002	2110	1980	1106	700	1973	1021	1918	4150	984	2175	1796	1923	1215	1197	221	799	918	3047	592	1184	1094	521	511	5381	932	8045	336	2735	685	375	169	677	1409	7843	2216	703	1456	983	326
HK_PPIA	387	1031		160	648	746	764	112	2013	1024	1148	593	394	1321	796	1080	2474	696	1128	951	1043	569	954	199	573	814	1820	432	902	717	120	86	209	526	275	156	112	385	189	82	378	873	4216	1271	401	878	584	126
HK_RNU47	171	157		10	242	231	770	68	338	159	159	115	78	252	236	811	296	90	122	209	124	105	183	120	251	169	279	126	200	379	60	64	15223	82	16692	33	5140	71	14	63	57	126	464	145	54	743	123	78
HK_RNU75	408	208		47	368	1361	938	167	382	522	207	408	65	198	286	852	322	551	195	675	158	190	193	108	166	168	294	145	194	701	47	32	2472	261	3847	123	1282	92	136	175	242	118	588	256	205	566	305	34
HK_RNY3	5097	10897		1879	5224	4855	3573	3981	16087	7784	7960	4850	3279	10884	7336	23022	23268	5023	8370	7497	7052	5343	8148	4096	7433	8291	13266	2516	9824	3373	2048	3341	26086	4377	27017	996	8099	3043	2425	3387	2672	5885	30113	6649	2782	3383	5103	4874
HK_RPL19	409	111		64	409	1133	723	253	338	404	282	191	204	98	297	1233	257	235	255	248	185	217	229	39	152	189	217	140	82	1008	416	172	454	380	529	206	207	74	164	85	114	215	1327	340	189	1248	244	167
HK_RPL27	321	389		74	281	554	582	138	527	305	286	222	130	355	293	616	949	230	296	297	220	207	282	119	245	349	561	128	341	437	113	196	431	213	716	84	228	181	133	93	172	250	1459	260	137	584	143	82
HK_RPS12	942	1969		387	1155	1152	991	274	3107	1325	1730	959	669	2179	1540	3066	3308	789	1458	1336	1327	1226	1526	647	1858	1986	3230	625	2159	1191	346	218	738	842	1185	219	436	757	445	354	603	1321	5395	1590	605	1152	1012	584
HK_RPS20	79	29		24	161	390	589	84	130	197	75	76	91	21	154	501	37	90	130	50	26	172	79	40	31	91	71	41	64	416	76	51	303	45	455	75	190	35	48	12	71	116	116	111	69	449	58	25
HK_SNORA66	1120	68		3	504	480	947	30	209	220	156	889	121	604	437	617	168	776	242	233	632	181	118	66	556	152	99	90	73	469	87	96	1891	724	2618	56	973	91	351	252	612	93	748	262	128	493	138	249
HK_YWHAZ	265	444		82	360	447	470	107	834	648	371	280	171	565	413	1051	930	256	321	292	451	146	468	260	460	462	663	178	482	458	185	58	1352	201	1982	97	762	121	149	129	172	242	1271	421	182	868	196	198
let-7a-2-3p	158	187		64	332	631	885	135	321	282	130	68	100	177	270	1345	386	85	113	102	137	220	124	95	135	214	342	133	191	797	111	44	93	60	141	96	53	78	44	68	108	109	159	124	95	822	93	161
let-7a-3p	38	48		52	201	294	1053	113	147	108	65	80	39	5	163	581	213	30	67	40	52	70	52	36	41	42	52	80	40	398	153	59	106	80	65	65	19	54	22	38	140	47	235	187	57	730	36	40
let-7a-5p	4782	4448		6475	5730	5124	5849	12604	6336	3641	6475	7145	9866	4123	2732	14419	22785	7988	5647	11126	2046	15796	6693	2412	4434	4444	17623	7057	5059	8449	6327	6535	432966	10223	612208	7558	219411	2370	8311	9334	3622	10184	37358	12508	9034	4665	9123	3287
let-7b-5p	2377	2136		2701	2557	2815	3418	4907	3280	2410	2410	3292	4250	1749	1620	5996	8178	3479	2985	4227	1282	5793	2972	2045	1641	2301	6739	2812	2052	3378	2860	2266	258023	2880	336580	3047	122270	1563	3115	2983	1739	3957	13287	6487	3430	2236	3697	1216
let-7c-3p	49	34		22	168	306	934	99	115	91	84	61	30	27	173	697	60	11	44	22	23	65	69	35	13	30	41	28	26	392	94	8	67	31	108	20	33	8	12	10	49	44	0	122	11	545	1	22
let-7c-5p	1810	1727		1890	1752	1882	2624	4060	2623	1556	1745	2315	2822	1149	1260	4999	6087	2717	2262	2812	882	4097	2154	1667	1552	1716	5615	2086	1672	3208	2285	2553	285678	2788	361726	2632	128585	1183	2446	2427	1536	3447	10925	4253	2680	1810	3013	1136
let-7d-3p	351	394		457	481	678	1248	740	449	480	662	632	523	388	407	1663	2180	487	581	866	143	1089	565	252	253	421	1019	476	480	919	373	500	6601	566	9533	469	3258	225	532	625	272	585	2400	693	427	947	579	289
let-7d-5p	984	1204		1938	1769	1412	2180	4221	1477	731	1750	1958	2396	1271	706	4764	6655	1960	1454	3327	473	4255	1931	596	1465	1206	5677	1936	1630	2276	1595	2251	93717	3380	111106	1646	38903	647	2079	3054	884	2934	10513	3498	2457	1816	2317	1284
let-7e-3p	61	26		27	188	371	708	46	90	159	53	71	43	15	170	567	53	30	53	26	22	101	8	23	15	29	47	53	8	477	88	56	413	19	564	62	183	17	5	4	62	19	56	105	35	667	8	12
let-7e-5p	235	227		227	325	461	989	577	285	211	450	427	413	237	401	1071	1055	319	307	394	80	633	443	91	269	217	815	529	372	571	472	293	50419	592	67596	327	23367	179	382	528	245	498	1404	658	454	498	317	252
let-7f-1-3p	49	53		100	215	311	860	99	149	146	83	104	78	33	110	631	108	51	90	74	16	102	72	46	68	68	67	93	57	474	155	55	129	127	166	90	75	58	91	34	105	81	291	219	91	678	79	123
let-7f-2-3p	15	11		26	162	301	881	46	120	25	62	64	35	7	178	494	38	23	32	7	23	64	25	19	11	32	22	43	18	483	44	16	77	33	60	40	33	14	2	29	24	12	99	104	51	642	9	33
let-7f-5p	1492	1447		3422	1577	1327	1866	6543	1570	607	2073	1832	2138	1032	706	7385	9535	2311	1790	3052	301	6207	2271	448	2246	1241	6705	2837	1787	3631	2421	4375	220451	5676	271637	2442	92289	465	2977	5294	1391	4597	15964	2879	3981	1927	3446	2112
let-7g-3p	337	286		503	482	1327	994	565	566	992	288	231	303	199	338	1432	719	202	598	233	237	612	359	223	139	250	309	229	228	1332	669	537	424	339	546	271	172	212	251	171	243	325	1045	542	224	913	373	210
let-7g-5p	1432	1587		3254	1612	1973	1897	6022	1516	847	2017	1920	2931	1207	872	6484	8400	2316	2107	3318	539	5700	2094	677	1672	1208	5041	2716	1456	3322	2188	3016	130839	4157	168626	2492	59519	770	3087	3836	1307	3857	14279	2854	3778	1876	2664	1684
let-7i-5p	2275	1978		3596	2388	2097	2560	6702	2668	1860	2849	3126	4125	1897	1465	7634	10072	3035	2758	5391	947	7109	3029	1914	1840	2352	8716	2766	2511	3109	2343	3009	61568	4906	79708	2624	28755	1304	3996	4322	1759	4232	19782	6684	3975	2391	3993	2038
miR-1	35	11		40	135	159	803	119	46	59	63	53	32	2	117	206	101	5	24	10	18	54	6	13	15	24	9	55	27	216	43	81	1867	39	2355	81	764	9	22	26	21	9	58	144	114	384	17	29
miR-100-3p	20	7		11	181	192	708	41	47	24	34	49	4	8	193	400	53	18	69	24	21	58	18	17	26	36	28	38	9	267	69	9	28	13	17	77	5	12	0	0	30	33	13	111	28	505	13	11
miR-100-5p	294	266		155	492	640	1059	271	442	360	400	297	336	348	392	1308	716	302	504	384	309	431	384	194	250	286	510	259	370	638	344	156	101002	291	132542	332	47847	248	286	214	274	370	1759	611	167	931	276	111
miR-101-3p	434	613		1535	320	592	1075	2230	203	171	549	222	601	208	297	2565	1633	530	662	639	119	2289	458	54	620	164	686	722	168	1509	499	1106	9975	761	11100	597	3676	62	543	1260	547	1167	4081	319	1304	928	586	516
miR-101-5p	116	106		103	343	516	1060	200	156	206	198	151	185	106	385	906	239	174	113	106	82	254	96	41	238	31	262	126	74	815	68	107	921	100	1052	164	420	59	140	119	65	160	502	252	115	976	83	101
miR-103a-2-5p	141	221		104	294	428	875	324	349	327	298	187	205	165	306	853	660	241	320	485	199	522	330	88	173	196	532	194	225	583	199	182	1478	264	1961	221	693	92	273	274	129	273	1720	369	135	562	362	203
miR-103a-3p	1525	2453		4021	2849	1749	2604	6306	2520	989	3493	2900	4036	1975	1208	7393	8997	2902	2426	5161	948	7371	3241	1041	2308	1867	8411	3296	2669	3150	2547	3268	75436	6202	96930	2545	35094	995	3858	5163	1506	4212	17181	5800	3970	2489	3677	2090
miR-105-3p	40	44		25	250	341	987	59	181	20	55	84	53	33	226	506	103	37	11	22	27	147	133	16	37	57	21	76	14	488	25	25	15	7	40	56	10	36	14	7	4	23	116	73	25	528	15	3
miR-105-5p	95	26		106	262	406	844	84	144	126	52	63	27	40	221	792	119	33	65	16	42	159	92	51	50	39	38	43	34	670	53	59	370	2	413	44	164	30	18	27	38	58	33	199	51	930	59	47
miR-106a-3p	85	164		103	250	526	738	155	214	297	80	165	197	62	299	698	363	70	177	62	121	230	111	70	68	134	157	166	84	578	181	113	8	104	15	135	2	83	126	66	117	75	573	233	90	622	112	96
miR-106a-5p	1409	1570		2358	1240	1615	1926	4698	1343	767	1615	1362	2550	865	820	5083	5830	2173	2105	3024	567	4592	2360	616	1281	963	3662	1564	1098	2322	1789	2010	3459	2307	4112	1635	1411	499	2313	2724	996	2277	11767	2906	2641	1765	2321	1194
miR-106b-3p	324	258		212	393	793	876	439	222	239	376	283	370	208	482	957	956	518	232	523	121	657	585	173	119	201	512	183	203	1029	215	282	780	311	1015	180	362	163	219	331	233	277	2022	587	343	721	576	210
miR-106b-5p	3539	3253		5241	2077	4520	2954	9236	2195	1401	3915	2285	4920	2076	2355	9353	10182	6653	4361	6722	1049	10068	6850	1115	2451	1483	6706	2815	1503	3793	3866	3836	7167	5419	9300	3577	2444	907	3983	7154	2422	4464	25892	4154	4619	3100	5990	2960
miR-107	1605	1960		3251	2361	1614	2333	5464	2317	881	2709	2549	3972	1531	1022	6220	7405	2660	2198	4070	728	6047	2646	901	1907	1789	6758	2636	2313	2535	1866	2515	57634	4301	70857	2135	25732	698	3354	4333	1265	3477	16315	4311	3461	2178	3017	1777
miR-10a-3p	130	93		160	320	332	1052	143	190	145	70	105	75	35	192	816	142	74	119	65	97	220	82	70	51	111	108	149	70	408	186	115	12	99	8	135	1	49	98	51	56	124	403	400	109	825	95	75
miR-10a-5p	246	253		231	307	571	1033	398	317	360	315	199	400	147	334	1187	842	435	272	195	93	612	324	104	189	270	492	327	136	885	539	186	29	300	26	388	8	69	196	260	309	445	1113	652	223	647	329	95
miR-10b-3p	105	10		9	238	248	976	108	200	289	76	35	82	38	230	613	68	26	50	48	23	130	77	17	32	56	117	58	26	349	80	23	0	27	0	75	0	19	40	11	19	39	40	62	9	585	72	23
miR-10b-5p	764	689		727	752	818	1294	835	704	773	583	383	740	239	385	2102	1501	768	764	576	287	1101	513	254	305	478	1060	480	251	1555	1194	589	24	686	64	860	11	204	635	411	471	993	1438	1034	379	809	807	373
miR-1178-3p	85	12		8	158	187	710	42	68	66	64	42	45	16	153	364	52	22	103	16	41	38	18	23	26	34	31	35	7	324	39	15	9	3	1	34	0	14	12	9	67	11	115	99	57	505	14	9
miR-1178-5p	126	135		103	306	886	1019	148	165	332	57	144	85	100	250	958	339	66	95	95	94	231	146	41	75	151	210	83	82	673	202	136	24	109	23	96	5	57	97	37	83	64	218	181	145	772	75	59
miR-1179	75	33		0	169	239	911	117	70	60	84	49	29	31	161	452	59	14	16	26	11	109	71	29	43	27	11	77	38	358	28	32	328	16	432	59	150	33	24	9	59	57	8	131	42	398	19	22
miR-1180-3p	342	65		195	239	563	786	161	132	159	158	204	121	132	521	833	307	318	79	223	141	413	786	2380	85	283	130	101	123	576	224	172	2640	166	3487	130	1232	76	135	318	214	151	1099	283	249	547	406	229
miR-1180-5p	165	40		73	278	915	697	115	130	346	88	89	95	44	227	1075	155	34	73	32	49	142	40	55	41	86	95	83	76	887	150	60	45	75	36	88	11	47	41	16	75	54	155	164	86	797	63	67
miR-1182	64	75		28	163	303	629	59	104	170	221	99	79	91	132	306	82	64	82	122	98	124	48	34	47	48	160	39	35	314	39	48	35	28	36	38	12	64	16	50	71	64	275	124	87	349	59	70
miR-1183	175	208		41	250	678	748	114	404	351	217	191	95	247	260	764	481	133	136	141	147	162	181	100	154	214	439	89	187	645	55	68	11	127	10	40	4	101	57	51	102	177	648	304	102	687	86	94
miR-1184	103	78		36	186	343	865	110	201	152	175	84	79	114	186	835	348	40	180	103	141	223	143	16	80	67	190	68	72	482	77	39	12	69	1	68	1	0	24	7	61	100	222	337	94	694	55	19
miR-1185-1-3p	48	9		21	171	216	784	74	59	90	55	42	38	8	112	350	101	18	22	21	18	85	59	34	19	44	4	42	16	289	24	18	64	38	106	53	26	15	0	51	54	36	0	139	51	335	70	4
miR-1185-2-3p	37	9		9	337	281	925	82	49	98	57	65	28	7	120	421	134	49	16	12	17	90	72	16	6	39	47	52	37	432	41	16	53	38	46	42	16	27	62	56	71	66	110	153	53	575	16	7
miR-1185-5p	24	11		14	143	207	869	93	77	95	61	32	65	24	113	315	141	23	40	37	36	98	12	19	11	30	27	49	25	250	56	44	753	53	929	40	307	63	31	27	26	67	196	166	40	406	73	3
miR-1193	47	42		14	142	521	712	79	99	170	46	83	18	50	163	437	48	30	65	51	33	79	20	25	14	28	29	34	24	531	60	21	11	35	13	30	1	10	0	2	55	47	83	264	39	623	60	13
miR-1197	34	12		24	149	351	873	73	47	90	31	68	24	34	153	488	102	19	39	22	19	101	12	20	13	46	54	73	0	359	136	23	76	29	149	23	37	6	5	18	66	23	0	156	51	542	29	16
miR-1199-3p	123	114		153	339	1005	652	204	170	441	105	87	100	29	209	1085	151	73	122	48	71	251	148	88	88	121	165	101	54	898	325	152	6	97	4	127	2	78	132	61	94	115	375	210	175	762	67	118
miR-1200	128	235		129	355	889	658	99	294	496	159	147	81	155	223	758	447	74	208	107	98	124	106	66	133	155	407	163	129	551	136	74	11	62	10	99	3	104	38	45	107	147	696	340	137	664	115	49
miR-1202	1784	2051		3475	1695	2474	1970	1622	3292	3537	1528	1623	1707	1740	1889	5357	6176	1154	2575	1606	1830	2229	2210	1036	1775	2209	3937	1400	2188	2520	2585	2088	184	2212	192	1392	83	1206	1792	936	1645	1952	11490	3925	1604	1488	3006	2162
miR-1204	89	148		62	263	352	793	123	245	191	110	35	52	133	258	713	241	63	132	58	90	90	120	68	67	112	203	64	123	600	125	16	3	19	2	53	1	66	50	32	110	74	623	174	91	604	78	40
miR-1205	92	79		59	175	333	851	88	216	114	110	56	43	80	140	571	253	68	51	43	70	125	64	30	109	113	210	54	102	562	111	38	1	69	4	47	1	53	39	38	90	75	483	58	76	456	70	41
miR-1206	36	9		8	133	205	919	30	93	17	23	26	50	12	215	327	41	5	31	2	21	80	30	23	9	38	0	68	14	279	15	10	2	19	0	53	0	10	7	4	59	52	33	115	24	569	0	0
miR-1207-3p	97	67		90	227	399	820	99	132	236	108	140	99	35	197	818	121	80	138	57	69	124	77	70	51	84	159	133	62	482	157	85	4	60	1	76	1	43	93	50	83	64	379	211	76	676	102	65
miR-1207-5p	7548	4370		4980	4079	3927	5449	3262	8652	11134	3155	4772	2990	3326	4221	9333	13047	3565	7389	3482	4504	3775	4387	4757	3711	6797	8170	3289	5140	4674	4938	4414	2492	4713	2618	3218	938	4743	4208	3832	10022	4745	21954	7459	3243	2445	5751	5362
miR-1208	86	69		120	304	593	1023	145	149	282	139	118	64	66	280	863	253	51	106	112	73	191	98	45	47	80	126	86	42	675	188	121	5	70	4	80	1	66	40	38	102	101	252	226	67	897	27	25
miR-1224-5p	235	302		97	420	948	997	232	468	436	241	295	168	380	476	1321	652	195	398	275	211	443	306	169	261	357	417	191	254	716	175	128	757	279	872	142	318	170	171	192	309	236	1021	422	243	600	238	290
miR-1225-3p	3618	5605		3098	3030	4370	2303	2771	8919	7980	3997	2978	2521	3874	3774	10633	13617	2364	6266	3375	3498	4168	4849	2514	4732	5318	9072	2785	5629	3195	3722	3258	272	4077	353	1498	142	2755	2885	1776	3235	4975	21138	6817	3128	2793	5301	3363
miR-1225-5p	498	307		701	449	850	609	366	626	955	243	337	283	187	428	1193	1171	201	691	306	344	466	507	250	272	474	728	339	293	860	608	395	867	498	1025	278	334	321	453	311	541	414	2127	795	323	421	597	566
miR-122-5p	517	249		5661	1843	1490	2528	1738	1021	1107	1885	777	4722	722	3648	1445	2384	7236	1428	15289	3553	2780	801	241	3172	1399	757	2287	1275	11439	9718	1513	52	20524	54	6734	30	263	2409	2772	4631	5595	60184	3299	1818	3356	5993	1040
miR-1226-3p	49	52		73	270	488	808	114	141	147	65	95	79	38	236	919	202	31	55	63	67	117	56	47	37	48	104	73	44	665	133	79	562	69	815	88	253	18	31	41	34	61	150	171	78	816	52	71
miR-1227-3p	526	792		287	483	642	710	199	1381	760	454	341	250	779	587	1165	1881	270	602	408	463	530	600	274	560	648	907	284	737	765	299	171	75	415	93	92	46	268	240	118	376	546	2221	588	237	809	397	238
miR-1228-3p	686	1080		668	697	1296	598	568	1376	1814	1042	608	612	618	692	2122	3064	646	1909	844	1034	963	819	324	681	746	1359	425	755	767	593	489	256	749	275	280	111	400	456	325	659	936	5211	1111	591	1000	820	520
miR-1229-3p	623	465		295	479	1020	467	439	836	1314	532	387	270	485	545	1839	2387	339	879	530	497	586	488	276	434	514	786	317	573	646	310	271	241	412	401	159	125	224	352	205	331	374	2153	644	334	585	449	348
miR-1229-5p	109	147		48	145	340	480	63	144	121	67	131	39	117	176	534	276	71	117	95	96	92	102	76	125	119	167	85	130	333	31	37	93	145	92	67	32	67	48	28	112	69	473	191	70	225	118	89
miR-1231	302	1910		451	523	999	1037	523	1970	638	256	329	212	398	425	1695	1150	191	739	276	326	537	173	465	328	734	492	397	782	1300	399	931	46	473	35	276	17	1099	231	425	579	984	3633	519	298	899	382	410
miR-1233-3p	1302	889		848	836	1805	1314	1666	1834	1978	726	597	800	423	796	3512	2501	524	1656	668	735	830	732	550	820	842	1236	560	630	1607	2145	2327	47	683	28	489	7	455	956	689	992	853	4752	1887	919	1350	1272	1096
[truncated: 2,016 more rows]

## Sheet: CPM
Sample Name	165-EHep01_1	165-EHep02_1	165-EHep04_1	165-EHep05_1	165-EHep06_1	165-EHep07_1	165-EHep08_1	165-EHep09_1	165-EHep10_1	165-EHep11_1	165-EHep12_1	165-EHep13_1	165-EHep14_1	165-EHep15_1	165-EHep16_1	165-EHep17_1	165-EHep18_1	165-EHep19_1	165-EHep20_1	165-EHep21_1	165-EHep22_1	165-EHep23_1	165-EHep24_1	166-EHep25_1	166-EHep26_1	166-EHep27_1	166-EHep28_1	166-EHep29_1	166-EHep30_1	166-EHep31_1	166-EHep32_1	166-RNAb 1_1	166-EHep33_1	166-RNAb 2_1	166-EHep34_1	166-RNAb 3_1	166-EHep35_1	166-EHep36_1	166-EHep37_1	166-EHep38_1	166-EHep39_1	166-EHep40_1	166-EHep41_1	166-EHep42_1	166-EHep43_1	166-EHep44_1	166-EHep45_1
[truncated: 2,097 more rows]

[truncated: 1 more sheets: Normalized]
